# Supplementary material for: Satellite glial GPR37L1 and its ligand maresin 1 regulate potassium channel signaling and pain homeostasis
Source: J Clin Invest. 2024 Mar 26;134(9):e173537. doi: 10.1172/JCI173537 (PMC11060744; doi:10.1172/JCI173537)
Supplement: Supplemental table 2 [file jci-134-173537-s204.xlsx]

## Sheet: A_Human_GPCR_DRG_array
Mmus	Hsap	PROBE	X6_6	X7_7	X8_8	X10_10	X12R_12R	X13_13	X14_14	X15_15	X16_16	X19_19	X20_20	X21_21	X22_22	X23_23	X26_26	X27_27	X29_29	X30_30	X31_31	X32_32	X33_33	X36_36	X37_37	X38_38	X41_41	X42_42	X43R_43R	X44_44	X45_45	X50_50	X52_52	X53_53	X54R_54R	X55_55	X56_56	X57_57	X58_58	X59_59	X60_60	X65_65	X66R_66R	X67R_67R	X69_69	X70_70	X71_71	X72_72	X73_73
Ednrb	EDNRB	TC13000748.hg.1	8.41813	8.70535	8.5403	8.73353	7.22214	8.72738	7.15692	8.95703	8.35541	7.82796	7.75599	8.25876	8.20181	8.83131	8.93668	7.45224	8.01901	8.34162	8.6225	8.76166	8.76999	8.26695	8.92296	8.36653	8.68751	8.8298	8.77785	8.98948	8.53638	8.97343	8.21279	8.60216	8.36307	8.32318	7.41817	9.30722	7.58259	8.88284	9.14546	8.97223	8.58911	6.42841	9.26597	8.89689	8.6727	6.94138	8.83025
Gpr25	GPR25	TC01001652.hg.1	8.38722	8.49158	8.33931	8.65812	8.64683	8.52691	8.50847	8.47713	8.60104	8.70417	8.61848	8.68371	8.45239	8.6135	8.66364	8.68405	8.74313	8.62578	8.5716	8.54793	8.47516	8.78553	8.4621	8.64065	8.53499	8.47665	8.64043	8.69857	8.6824	8.46183	8.62976	8.50996	8.43714	8.77002	8.3793	8.17595	9.03273	8.4102	8.51836	8.59233	8.53678	8.56275	8.61443	8.72821	8.69221	8.47907	8.35881
Lpar1	LPAR1	TC09001478.hg.1	8.20537	8.29896	8.4205	8.17188	7.78874	7.9256	8.14537	8.47339	8.42065	8.27671	8.43475	8.3768	7.90153	8.34918	8.03719	7.92057	8.06654	8.34093	7.91349	7.94947	8.25824	8.31797	8.27891	8.01428	8.4775	8.40419	8.45796	8.14202	8.491	8.3688	8.47928	8.28973	8.43162	8.50632	8.16141	8.86451	8.16575	8.14447	8.3996	8.45779	8.43072	8.35549	8.24842	8.14592	8.30766	8.09122	8.38531
Gpr155	GPR155	TC02002539.hg.1	8.14688	8.19853	7.95408	8.36165	6.81836	8.25647	6.88201	8.44338	8.29585	7.19495	6.83535	7.8201	7.68116	8.30025	7.98588	7.38489	7.66495	7.85018	8.12361	8.08642	8.53256	8.28908	8.52483	7.75821	8.34738	8.76341	8.44183	8.53088	8.25397	8.19156	7.62228	7.70906	7.54401	7.76898	6.91646	8.95763	7.38663	8.43332	8.13689	8.0768	7.94907	7.21187	8.30324	7.92679	7.91227	6.81239	8.10499
Gpr137b	GPR137B	TC01001950.hg.1	7.43765	7.72119	7.73385	7.87521	6.54746	7.52226	7.52508	7.78285	8.17205	7.78189	7.95601	7.8205	7.69847	8.01613	7.99534	7.51283	7.71075	7.91931	7.63014	8.02102	8.12036	8.11826	7.89024	7.56665	7.97367	8.1458	7.55198	8.04133	7.90036	8.18726	7.66308	8.5188	8.37252	7.49083	8.25225	7.66153	7.12464	7.73944	7.77768	7.95089	7.85664	8.33913	8.19342	7.71718	8.05771	8.33332	7.65986
Gabbr1	GABBR1	TC06004112.hg.1	7.73276	7.94966	7.75972	7.9219	7.79705	8.08088	7.30519	8.26111	8.18888	7.90775	7.32062	8.06027	7.75948	7.90453	8.00809	7.97359	7.75231	7.82501	7.99035	7.79333	8.16609	7.65999	8.02727	8.0242	8.06146	8.16487	8.17953	8.29976	8.09665	8.03633	7.78729	7.63897	7.64932	7.82999	7.57007	7.18296	7.45168	8.16663	7.94433	8.00973	7.86777	7.50239	8.03881	7.95741	7.99349	7.29395	7.8159
Antxr1	ANTXR1	TC02000403.hg.1	7.79303	8.16441	8.37546	8.05729	7.29047	7.73714	7.20016	7.66397	8.26502	7.83759	7.4089	8.09218	7.89738	8.03031	7.65955	7.47621	7.84983	8.09521	7.56361	8.00723	8.18416	7.93786	8.05305	7.8203	7.8597	8.03426	7.96823	7.91031	8.10388	7.39003	7.94982	7.98143	7.81994	7.68809	8.43402	6.96217	7.27308	7.43555	7.93419	7.71445	7.70534	8.25593	7.925	7.45461	7.60408	7.81293	7.72245
Gpr89	GPR89A	TC01005782.hg.1	7.60163	7.37969	7.89183	7.67636	6.95152	7.61155	6.88651	8.12758	7.31539	7.10829	7.42978	6.85371	6.56784	7.2865	7.15845	6.76459	6.35746	6.76201	7.49491	7.07155	7.65877	6.80781	7.81132	6.66253	7.93548	7.70736	7.6165	7.3944	7.17511	8.0173	7.00132	7.83849	7.68862	7.76963	7.3765	9.30116	7.07519	8.11708	7.66792	7.8228	7.58654	6.61232	7.58601	7.20173	7.26113	7.49606	8.17921
Gpr37l1	GPR37L1	TC01001671.hg.1	6.92216	7.56658	6.97853	7.46636	7.19478	7.33149	6.74622	7.43885	7.82201	7.37917	7.63123	7.67392	7.29265	7.84894	7.87366	7.53554	7.47811	7.80805	7.31259	7.60778	7.58949	7.74542	7.56154	7.27517	7.81844	7.77126	7.66797	7.91479	7.59092	7.56531	7.30352	7.67904	7.71681	7.24384	7.17617	6.67214	7.18189	7.08429	7.71409	7.35803	7.71361	7.63513	8.06907	7.97669	7.70865	7.69025	7.31205
Antxr2	ANTXR2	TC04001328.hg.1	7.32695	7.55394	8.4809	7.04707	6.50749	7.07369	6.45454	7.29583	6.92531	7.19286	7.67832	7.19881	6.81336	7.05929	7.04727	6.77369	7.03256	7.04034	7.07633	6.9695	7.32903	7.36483	7.1505	6.90722	7.48012	7.30336	7.74301	6.92066	7.16148	7.50385	7.00436	7.72874	7.74324	7.4398	7.4075	7.81188	7.19588	7.1996	7.33797	7.17565	7.00108	7.47653	6.89647	6.68572	6.60771	7.4704	7.42029
Adora2b	ADORA2B	TC17000180.hg.1	7.36013	7.35718	7.37417	7.38728	7.97087	7.46667	7.87038	7.37739	7.56606	7.88124	7.50898	7.8935	7.95449	7.72169	7.65931	7.89188	8.17003	7.9845	7.50565	7.88272	7.4535	8.07125	7.2538	7.72416	7.14075	7.5042	7.24413	7.43903	7.76953	7.45412	7.75542	7.21272	7.49311	7.36586	7.57653	7.2944	8.00418	7.52024	7.4194	7.34593	7.63144	7.65003	7.55834	7.80915	7.91178	7.92034	7.63019
Gabbr2	GABBR2	TC09001406.hg.1	7.98512	8.08354	7.40579	7.76242	6.90275	8.06711	5.39687	8.35159	7.20105	6.99198	5.09616	6.45713	7.27583	7.4509	7.66124	6.78413	5.99135	6.16139	8.24654	7.19107	7.90458	5.9536	7.84894	6.38487	8.03704	7.62339	5.0439	8.11736	6.30155	8.19535	6.47065	7.28593	7.00636	7.76905	5.1796	5.17438	6.87454	8.40837	7.79716	8.22171	7.63862	4.95851	7.71535	8.02002	7.95601	4.9287	7.7578
Cx3cr1	CX3CR1	TC03001304.hg.1	5.95385	7.32084	7.16543	5.85805	6.02824	6.426	5.96336	7.5055	6.27042	5.96174	6.02609	6.63474	5.71331	6.65988	6.726	5.90896	6.64416	7.27855	5.6131	6.9736	7.07262	6.0299	6.94118	6.90813	6.9567	6.73374	7.50256	7.4481	5.65862	6.79814	6.69663	6.68439	7.09761	7.32758	6.85103	8.18315	5.97568	7.47774	7.84385	7.46653	7.19021	7.03099	8.70599	7.41343	7.39844	6.53117	7.10315
Gpr108	GPR108	TC19001104.hg.1	6.92262	7.51201	7.37302	6.9617	6.78871	6.76744	6.69502	7.22958	7.13555	7.02998	6.83706	7.07713	6.96169	6.94682	7.01907	6.99984	6.86952	6.87005	6.97822	6.8716	7.0533	6.88958	7.00329	7.19903	7.31434	7.11807	7.31653	7.21056	6.82961	7.12387	7.13128	7.1707	7.22206	7.22517	6.91741	6.70785	6.75671	6.91158	7.46976	7.23602	7.45981	7.09429	7.11445	7.17113	7.20443	6.69143	7.01916
Gpr137	GPR137	TC11002714.hg.1	7.11442	7.43163	7.14329	7.12572	7.39019	7.16224	7.08575	6.97501	7.03644	7.41178	7.16684	7.49144	7.42094	7.41369	7.5181	7.309	7.40015	7.71453	7.07871	7.50723	7.12107	7.33974	7.23083	7.31258	7.18651	7.27192	7.32895	7.40738	7.28195	7.11286	7.35332	7.05137	7.08583	7.15142	6.86638	6.38504	7.36004	6.77772	7.23842	7.15736	7.23742	7.2685	7.42445	7.32421	7.45947	6.70884	6.91685
Gpr89	GPR89B	TC01001118.hg.1	7.01719	6.69433	7.23616	6.95658	6.4474	6.91472	6.48127	7.42806	6.66307	6.6442	6.79805	6.38146	6.11431	6.64194	6.54584	6.36547	6.00545	6.2274	6.83535	6.41565	7.00284	6.3006	7.06284	6.2522	7.18382	7.00979	6.93311	6.78991	6.52043	7.25963	6.49864	7.10421	7.02015	6.9307	6.75732	8.4151	6.48239	7.37248	6.97716	7.16986	6.96057	6.2893	6.86369	6.57755	6.69013	6.91355	7.44083
Gpr89	GPR89A	TC01003114.hg.1	7.00383	6.66039	7.18397	6.96985	6.40982	6.89811	6.32174	7.40463	6.65829	6.59303	6.78742	6.32915	6.0919	6.62163	6.54487	6.36124	6.09595	6.28446	6.85632	6.37029	6.95173	6.29881	7.07664	6.26284	7.20147	7.00745	6.88872	6.79026	6.53854	7.24781	6.46318	7.08313	6.97101	6.93758	6.76139	8.40009	6.46635	7.34134	6.92092	7.16831	6.96354	6.28792	6.90123	6.61222	6.71235	6.88686	7.3974
S1pr3	S1PR3	TC09002901.hg.1	6.86053	7.04656	7.20668	7.13797	7.12875	6.03561	7.96116	7.08662	6.05916	7.626	7.14444	7.24431	6.82425	6.16181	6.46766	6.08285	5.93048	6.11814	6.66773	6.53116	6.67739	6.35004	6.83627	8.16523	6.86519	6.48885	6.78092	6.65589	5.55331	6.72186	7.31757	7.18431	7.03665	7.50249	6.85303	5.65458	6.26091	6.55718	7.53842	7.30473	7.57274	6.09809	6.59236	6.3444	7.12968	6.85162	6.79348
Ptgir	PTGIR	TC19001650.hg.1	6.98923	6.90908	6.73468	6.77564	7.37883	7.22677	7.10208	6.96221	6.73567	6.87737	6.79343	7.04897	7.03602	7.23598	7.08794	7.12229	7.33697	7.20426	7.05141	7.12871	7.08047	7.27127	7.03353	7.21082	6.87536	6.77746	6.66914	7.06785	7.17279	7.02885	7.14036	6.72925	6.81977	6.99532	6.93531	6.51834	7.45419	6.88425	6.80214	6.79408	6.96596	6.8882	7.20087	7.38817	7.24017	6.66989	6.8029
Gprc5b	GPRC5B	TC16000921.hg.1	6.73083	7.29487	7.08546	7.0455	6.26068	6.88521	7.01106	6.54337	7.12937	6.95014	7.08882	7.01863	7.0776	6.97749	7.29666	6.88363	6.88406	7.01662	6.64233	6.9392	7.00312	6.59242	6.99242	6.66303	6.76349	6.90828	6.30363	6.89166	6.98217	6.74217	6.65111	7.39157	7.39935	6.84239	7.52463	5.57074	7.04454	6.47515	6.82859	6.81076	6.4054	7.54334	7.0241	7.12697	7.01348	7.27136	6.84703
Ptger1	PTGER1	TC19001237.hg.1	6.94489	7.01413	6.683	7.08706	7.24045	6.96538	6.95176	6.55424	6.98688	7.0429	7.15194	7.26269	7.13389	7.22665	7.12465	7.26199	7.40727	7.19727	6.93008	7.2517	6.86404	7.20687	6.88318	7.27159	6.73669	6.6986	6.90158	6.90804	7.1077	6.87171	7.24779	6.82704	6.75333	6.81936	6.72746	6.86169	7.47314	6.70236	6.76494	6.85691	6.90489	7.10343	7.06123	7.14009	7.16899	6.82847	6.5991
Gpr107	GPR107	TC09000728.hg.1	6.77027	7.13364	6.80759	6.79746	6.32091	6.7521	6.1431	7.03505	6.55377	6.5349	6.30403	6.21148	6.32401	6.60631	6.65214	6.15316	5.8747	6.21073	7.0045	6.40686	6.95312	6.41749	6.97109	6.39384	7.09316	6.83462	6.99756	6.98795	6.25771	6.99345	6.5829	6.92367	6.90082	6.75223	6.55601	6.20353	6.24252	6.98408	6.95358	7.02294	6.83418	6.53255	6.98295	6.82835	6.86981	6.47016	6.84867
Lpar3	LPAR3	TC01002823.hg.1	7.64185	7.17875	6.79813	7.29332	5.65345	7.54058	5.13045	7.74544	5.84894	5.96312	4.33244	6.11108	6.07403	6.30858	6.83161	5.55687	4.83456	5.10298	7.96116	6.23892	7.77386	4.8605	7.12839	5.3439	7.99149	6.66719	4.02498	7.37236	4.86084	7.60555	5.49879	5.63517	5.48237	7.22759	4.75473	6.53415	6.47229	8.10229	7.01568	7.31405	6.99096	4.73715	7.10636	7.49399	7.33309	4.74234	6.97139
P2ry14	P2RY14	TC03001904.hg.1	6.24664	6.15286	7.05517	6.57987	5.24444	6.33214	4.44244	6.71125	4.98268	6.44492	6.29284	6.03577	4.67708	5.92532	5.29199	5.25046	6.30896	5.42674	6.14679	4.97634	6.39684	6.32195	6.06743	5.62563	8.01256	6.50221	6.66386	6.37591	5.43629	7.30935	7.19044	7.77473	7.6333	8.36985	6.46078	9.07028	6.15912	5.4979	6.68804	6.68342	6.55697	6.43927	6.2688	5.21445	6.23575	6.9975	7.04102
Drd4	DRD4	TC11000023.hg.1	6.76866	6.67844	6.5192	6.86098	7.10953	6.81022	6.96987	6.60154	6.65205	6.91021	7.09444	7.00293	6.74894	6.82671	6.79269	7.04409	7.24043	7.10088	6.70824	6.96297	6.61507	6.852	6.58492	7.06784	6.42096	6.66125	6.6143	6.6594	6.78154	6.57715	6.85193	6.58221	6.73944	6.63072	6.68911	6.18731	6.89446	6.66067	6.77427	6.67796	6.68781	6.83752	6.76612	6.93115	6.80852	6.81327	6.68626
Cnr1	CNR1	TC06003759.hg.1	6.08882	6.73853	6.95008	6.73073	6.59996	6.57281	6.46123	6.62514	7.20465	6.64811	6.51777	7.11741	7.21066	6.30177	6.93671	6.60526	6.07875	6.7244	6.54694	6.60827	6.44681	6.10423	6.49713	6.03713	6.20498	6.53634	7.63202	6.55053	6.15487	6.48367	7.16521	6.18803	6.36756	6.73085	5.85912	6.03407	6.66718	6.58957	7.27706	6.62433	6.97472	5.98353	6.72383	6.76745	6.74292	6.31387	6.68136
Gprin1	GPRIN1	TC05002095.hg.1	6.82632	6.71818	6.36686	6.64742	6.98386	6.90307	6.72225	6.65377	6.81266	6.74849	6.8411	6.81854	6.71121	6.89422	6.95348	6.89405	7.02579	7.23261	6.97793	6.96156	6.62891	7.09877	6.628	6.82277	6.65816	6.66272	6.84813	6.87525	6.80597	6.73318	6.92672	6.45059	6.40349	6.68043	6.41315	6.26772	7.33363	6.71738	6.65216	6.64057	6.74405	6.71695	6.77231	7.05081	7.05352	6.59838	6.61184
Gpr180	GPR180	TC13000330.hg.1	6.52915	6.43297	6.43211	6.61146	5.66968	6.64722	5.73495	6.78628	6.03449	5.86023	6.27662	5.6836	6.04032	6.54205	6.14448	5.45892	5.28326	5.72566	6.5477	6.27605	6.60864	6.04956	6.57292	6.01533	6.70479	6.55215	6.79049	6.42712	5.78686	6.63328	5.69006	6.35023	6.2274	6.51246	6.42245	8.14445	5.71211	7.14679	6.60555	6.55791	6.57711	5.94022	6.54111	6.51936	6.44682	6.0532	6.45988
S1pr4	S1PR4	TC19000066.hg.1	6.77429	6.60629	6.55331	6.55867	7.11879	6.73552	7.19221	6.75172	6.65056	6.97708	6.90512	6.90853	7.10343	6.70433	6.88244	7.15915	7.19683	7.51307	6.67712	7.11648	6.52789	6.93943	6.53287	7.00948	6.5596	6.43574	6.63533	6.7211	6.87238	6.54704	7.17804	6.37729	6.67871	6.74606	6.78633	6.17549	7.25064	6.55205	6.56466	6.56208	6.82003	6.93577	6.8921	6.97535	7.22671	6.72702	6.57736
Adra2c	ADRA2C	TC04000052.hg.1	6.78744	6.66488	6.46835	6.67704	6.9348	6.7777	7.03367	6.78814	6.53208	6.68112	6.75389	6.96066	6.88102	6.76946	6.96257	6.94844	7.09831	6.87449	6.76529	6.8411	6.26627	6.48977	6.54761	6.7956	6.64552	6.6292	6.8633	6.68031	6.75044	6.36274	6.60718	6.37389	6.59908	6.682	6.60178	5.93795	7.16366	6.72066	6.56414	6.67445	6.63868	6.88066	6.63036	6.9894	6.87418	6.41306	6.61559
Gpr137	GPR137	TC11000593.hg.1	6.58132	6.6913	6.45666	6.60093	6.72263	6.66283	6.46143	6.62871	6.52597	6.6163	6.49264	6.70839	6.6885	6.79358	6.7751	6.81731	6.7278	6.78383	6.62831	6.71114	6.58161	6.54616	6.63043	6.6738	6.59556	6.62606	6.67084	6.8155	6.50256	6.50679	6.72141	6.43392	6.61446	6.70394	6.36055	6.05863	6.83012	6.48284	6.64952	6.60961	6.73918	6.66805	6.80566	6.98068	7.08936	6.46487	6.44894
Avpr2	AVPR2	TC0X000760.hg.1	6.56053	6.50733	6.50254	6.58316	6.86052	6.70176	6.77225	6.5119	6.53303	6.66004	6.67836	6.81671	6.47249	6.77234	6.7065	6.81541	6.82196	6.7533	6.5108	6.66186	6.49442	6.4316	6.47924	6.69643	6.45144	6.40031	6.66996	6.58086	6.51752	6.48603	6.90077	6.48793	6.50698	6.55654	6.46705	6.23779	6.80497	6.42736	6.42985	6.51923	6.39989	6.75609	6.6984	6.73919	6.68202	6.64658	6.65097
Ednra	EDNRA	TC04000729.hg.1	6.83462	6.48847	6.89976	5.78018	5.18095	6.49458	5.68871	7.15442	5.23516	5.66976	6.00615	4.71859	5.57487	5.30359	5.42518	5.00257	5.25276	4.89943	7.17676	5.83512	6.18595	5.27868	6.26706	5.81204	5.91953	5.67619	4.90628	6.8659	4.42797	7.30483	4.98384	6.52447	6.28957	6.18917	7.13541	7.7102	5.21069	7.52852	6.55916	6.95448	6.60893	6.23338	6.11917	6.36113	6.87839	4.52145	6.6432
Mrgpra1	MRGPRX1	TC11001474.hg.1	7.36726	7.13064	7.03706	5.46007	5.95176	7.09588	4.85958	8.23378	4.98341	4.90889	4.24699	4.72491	5.71497	4.60464	5.60581	4.74417	4.86941	4.59265	8.23906	6.39839	6.78773	5.34287	6.1611	4.69554	6.86847	4.51317	4.33349	7.80672	5.12692	8.82268	4.97524	5.475	4.46434	6.99071	4.94486	7.71728	5.0954	8.77273	7.07063	6.84408	7.54758	4.6459	6.52928	7.16901	7.16443	5.00561	6.16771
Mrgpra2a	MRGPRX1	TC11001474.hg.1	7.36726	7.13064	7.03706	5.46007	5.95176	7.09588	4.85958	8.23378	4.98341	4.90889	4.24699	4.72491	5.71497	4.60464	5.60581	4.74417	4.86941	4.59265	8.23906	6.39839	6.78773	5.34287	6.1611	4.69554	6.86847	4.51317	4.33349	7.80672	5.12692	8.82268	4.97524	5.475	4.46434	6.99071	4.94486	7.71728	5.0954	8.77273	7.07063	6.84408	7.54758	4.6459	6.52928	7.16901	7.16443	5.00561	6.16771
Mrgpra2b	MRGPRX1	TC11001474.hg.1	7.36726	7.13064	7.03706	5.46007	5.95176	7.09588	4.85958	8.23378	4.98341	4.90889	4.24699	4.72491	5.71497	4.60464	5.60581	4.74417	4.86941	4.59265	8.23906	6.39839	6.78773	5.34287	6.1611	4.69554	6.86847	4.51317	4.33349	7.80672	5.12692	8.82268	4.97524	5.475	4.46434	6.99071	4.94486	7.71728	5.0954	8.77273	7.07063	6.84408	7.54758	4.6459	6.52928	7.16901	7.16443	5.00561	6.16771
Mrgpra3	MRGPRX1	TC11001474.hg.1	7.36726	7.13064	7.03706	5.46007	5.95176	7.09588	4.85958	8.23378	4.98341	4.90889	4.24699	4.72491	5.71497	4.60464	5.60581	4.74417	4.86941	4.59265	8.23906	6.39839	6.78773	5.34287	6.1611	4.69554	6.86847	4.51317	4.33349	7.80672	5.12692	8.82268	4.97524	5.475	4.46434	6.99071	4.94486	7.71728	5.0954	8.77273	7.07063	6.84408	7.54758	4.6459	6.52928	7.16901	7.16443	5.00561	6.16771
Mrgpra4	MRGPRX1	TC11001474.hg.1	7.36726	7.13064	7.03706	5.46007	5.95176	7.09588	4.85958	8.23378	4.98341	4.90889	4.24699	4.72491	5.71497	4.60464	5.60581	4.74417	4.86941	4.59265	8.23906	6.39839	6.78773	5.34287	6.1611	4.69554	6.86847	4.51317	4.33349	7.80672	5.12692	8.82268	4.97524	5.475	4.46434	6.99071	4.94486	7.71728	5.0954	8.77273	7.07063	6.84408	7.54758	4.6459	6.52928	7.16901	7.16443	5.00561	6.16771
Mrgpra6	MRGPRX1	TC11001474.hg.1	7.36726	7.13064	7.03706	5.46007	5.95176	7.09588	4.85958	8.23378	4.98341	4.90889	4.24699	4.72491	5.71497	4.60464	5.60581	4.74417	4.86941	4.59265	8.23906	6.39839	6.78773	5.34287	6.1611	4.69554	6.86847	4.51317	4.33349	7.80672	5.12692	8.82268	4.97524	5.475	4.46434	6.99071	4.94486	7.71728	5.0954	8.77273	7.07063	6.84408	7.54758	4.6459	6.52928	7.16901	7.16443	5.00561	6.16771
Mrgpra9	MRGPRX1	TC11001474.hg.1	7.36726	7.13064	7.03706	5.46007	5.95176	7.09588	4.85958	8.23378	4.98341	4.90889	4.24699	4.72491	5.71497	4.60464	5.60581	4.74417	4.86941	4.59265	8.23906	6.39839	6.78773	5.34287	6.1611	4.69554	6.86847	4.51317	4.33349	7.80672	5.12692	8.82268	4.97524	5.475	4.46434	6.99071	4.94486	7.71728	5.0954	8.77273	7.07063	6.84408	7.54758	4.6459	6.52928	7.16901	7.16443	5.00561	6.16771
Mrgprb1	MRGPRX1	TC11001474.hg.1	7.36726	7.13064	7.03706	5.46007	5.95176	7.09588	4.85958	8.23378	4.98341	4.90889	4.24699	4.72491	5.71497	4.60464	5.60581	4.74417	4.86941	4.59265	8.23906	6.39839	6.78773	5.34287	6.1611	4.69554	6.86847	4.51317	4.33349	7.80672	5.12692	8.82268	4.97524	5.475	4.46434	6.99071	4.94486	7.71728	5.0954	8.77273	7.07063	6.84408	7.54758	4.6459	6.52928	7.16901	7.16443	5.00561	6.16771
Mrgprb2	MRGPRX1	TC11001474.hg.1	7.36726	7.13064	7.03706	5.46007	5.95176	7.09588	4.85958	8.23378	4.98341	4.90889	4.24699	4.72491	5.71497	4.60464	5.60581	4.74417	4.86941	4.59265	8.23906	6.39839	6.78773	5.34287	6.1611	4.69554	6.86847	4.51317	4.33349	7.80672	5.12692	8.82268	4.97524	5.475	4.46434	6.99071	4.94486	7.71728	5.0954	8.77273	7.07063	6.84408	7.54758	4.6459	6.52928	7.16901	7.16443	5.00561	6.16771
Mrgprb4	MRGPRX1	TC11001474.hg.1	7.36726	7.13064	7.03706	5.46007	5.95176	7.09588	4.85958	8.23378	4.98341	4.90889	4.24699	4.72491	5.71497	4.60464	5.60581	4.74417	4.86941	4.59265	8.23906	6.39839	6.78773	5.34287	6.1611	4.69554	6.86847	4.51317	4.33349	7.80672	5.12692	8.82268	4.97524	5.475	4.46434	6.99071	4.94486	7.71728	5.0954	8.77273	7.07063	6.84408	7.54758	4.6459	6.52928	7.16901	7.16443	5.00561	6.16771
Mrgprb5	MRGPRX1	TC11001474.hg.1	7.36726	7.13064	7.03706	5.46007	5.95176	7.09588	4.85958	8.23378	4.98341	4.90889	4.24699	4.72491	5.71497	4.60464	5.60581	4.74417	4.86941	4.59265	8.23906	6.39839	6.78773	5.34287	6.1611	4.69554	6.86847	4.51317	4.33349	7.80672	5.12692	8.82268	4.97524	5.475	4.46434	6.99071	4.94486	7.71728	5.0954	8.77273	7.07063	6.84408	7.54758	4.6459	6.52928	7.16901	7.16443	5.00561	6.16771
Mrgprb8	MRGPRX1	TC11001474.hg.1	7.36726	7.13064	7.03706	5.46007	5.95176	7.09588	4.85958	8.23378	4.98341	4.90889	4.24699	4.72491	5.71497	4.60464	5.60581	4.74417	4.86941	4.59265	8.23906	6.39839	6.78773	5.34287	6.1611	4.69554	6.86847	4.51317	4.33349	7.80672	5.12692	8.82268	4.97524	5.475	4.46434	6.99071	4.94486	7.71728	5.0954	8.77273	7.07063	6.84408	7.54758	4.6459	6.52928	7.16901	7.16443	5.00561	6.16771
Mrgprx1	MRGPRX1	TC11001474.hg.1	7.36726	7.13064	7.03706	5.46007	5.95176	7.09588	4.85958	8.23378	4.98341	4.90889	4.24699	4.72491	5.71497	4.60464	5.60581	4.74417	4.86941	4.59265	8.23906	6.39839	6.78773	5.34287	6.1611	4.69554	6.86847	4.51317	4.33349	7.80672	5.12692	8.82268	4.97524	5.475	4.46434	6.99071	4.94486	7.71728	5.0954	8.77273	7.07063	6.84408	7.54758	4.6459	6.52928	7.16901	7.16443	5.00561	6.16771
Mrgprx2	MRGPRX1	TC11001474.hg.1	7.36726	7.13064	7.03706	5.46007	5.95176	7.09588	4.85958	8.23378	4.98341	4.90889	4.24699	4.72491	5.71497	4.60464	5.60581	4.74417	4.86941	4.59265	8.23906	6.39839	6.78773	5.34287	6.1611	4.69554	6.86847	4.51317	4.33349	7.80672	5.12692	8.82268	4.97524	5.475	4.46434	6.99071	4.94486	7.71728	5.0954	8.77273	7.07063	6.84408	7.54758	4.6459	6.52928	7.16901	7.16443	5.00561	6.16771
Gpr153	GPR153	TC01002148.hg.1	6.37631	6.51207	6.39942	6.43668	6.68285	6.58913	6.62644	6.32643	6.62835	6.36106	6.49926	6.89118	6.54584	6.57893	6.6001	6.70227	6.83389	6.79659	6.30285	6.65525	6.39488	6.44362	6.3389	6.77516	6.3064	6.16654	6.47452	6.3951	6.63383	6.31633	6.56483	6.36771	6.47344	6.41714	6.86182	5.92744	6.63152	6.37275	6.46921	6.46272	6.50605	6.7626	6.57992	6.78995	6.68663	6.63585	6.40348
Gpr183	GPR183	TC13000829.hg.1	7.27315	5.23285	5.85711	7.15136	5.50005	6.29824	4.8245	5.31424	5.93652	6.7461	4.37985	6.342	6.3801	5.79784	7.11012	4.8134	4.96721	6.51069	6.53696	6.14239	6.62038	6.64881	7.02588	7.15604	6.88819	6.60886	6.05155	6.09287	4.3035	5.07613	6.85929	5.96951	7.80819	7.92191	6.04868	7.95335	5.26485	5.49826	7.26942	6.48732	6.8282	5.90556	6.94099	5.28275	6.08109	6.36998	6.44088
S1pr1	S1PR1	TC01000909.hg.1	6.26493	6.34678	7.06982	6.84067	6.92468	5.82248	7.56	5.80483	5.86936	7.00908	6.82549	5.95996	6.96986	5.99574	6.2743	6.09388	6.24848	5.96504	6.6025	6.63249	6.11267	6.27938	6.95176	7.05231	6.33728	6.62049	6.21015	6.24979	6.04714	5.6762	6.8177	6.50789	6.65459	6.90879	6.78686	5.55336	5.80421	5.69618	6.13785	6.27378	6.2743	6.81364	6.19398	6.04461	6.99475	6.10161	5.87575
Acvr2a	ACVR2A	TC02000923.hg.1	6.34138	6.28417	6.36704	6.15699	5.73543	6.07296	6.02887	6.25465	6.15909	5.81038	6.50231	5.84638	5.76033	6.04936	6.03399	5.79166	5.69586	5.82643	5.97076	5.85298	6.28586	5.95916	6.22905	5.93975	6.33355	6.2647	6.32396	6.23476	5.90979	6.49553	5.71054	6.45516	6.47009	6.02196	6.38655	7.18956	5.92965	6.13876	6.33801	6.15786	6.16947	6.23457	6.33916	5.93984	5.93027	6.2268	6.19068
Gpr83	GPR83	TC11002198.hg.1	6.09829	6.51853	6.34833	6.45701	6.41652	6.64395	5.48762	7.01423	6.27937	5.93683	5.14984	6.31796	6.27207	6.67858	6.85805	5.96626	5.91104	6.42091	6.5791	6.21166	6.88234	6.16979	6.69474	6.39425	7.03253	6.64692	6.68821	6.65686	6.47533	6.69825	6.04422	5.7522	5.50372	6.40034	5.27671	5.54845	6.60218	6.65971	6.58262	6.53172	6.54518	5.15527	6.85824	6.75636	6.93415	5.37821	6.28189
Cxcr4	CXCR4	TC02002378.hg.1	6.61301	6.07496	6.12724	6.37861	5.8042	6.54823	5.76434	5.76767	6.49978	6.80298	5.87272	6.36933	6.97862	6.52768	7.26039	5.93309	6.66566	6.59689	6.8337	6.57056	6.71727	6.68684	5.83351	5.87282	6.96156	6.43661	6.15558	6.50881	5.75312	6.44423	6.23513	6.75879	6.73038	6.42905	5.84929	6.4209	6.11593	5.8075	7.9791	5.59862	6.08083	6.1077	6.71508	5.80471	5.71501	6.41246	6.28333
Sstr5	SSTR5	TC16000035.hg.1	6.44806	6.14949	6.20581	6.34959	6.61868	6.61607	6.52906	6.24643	6.31455	6.40183	6.41024	6.72789	6.59995	6.68252	6.42432	6.69698	7.02252	6.83559	6.22129	6.81858	6.33825	6.67903	6.15983	6.73752	6.18551	6.22628	6.37301	6.36294	6.57544	6.28551	6.83341	6.29903	6.32302	6.33068	6.19461	6.06475	6.99436	6.16563	6.23125	6.30307	6.38721	6.48758	6.44316	6.58668	6.62007	6.42968	6.26624
Acvr1	ACVR1	TC02002455.hg.1	5.95313	6.32952	6.41908	6.14609	6.19161	6.03121	6.31724	6.17629	6.09958	6.01717	6.26007	6.10651	5.93145	6.14671	6.10513	6.16303	6.15352	5.99897	5.94916	6.00392	6.09662	6.2753	6.13966	6.04784	6.27746	6.18611	6.38678	6.0973	6.00402	6.18552	6.22425	6.22976	6.24789	6.27429	6.30694	6.33482	5.97316	6.21539	6.3799	6.16436	6.33548	6.23997	6.22925	6.10114	6.22276	6.04033	6.21801
Acvr1b	ACVR1B	TC12000411.hg.1	6.43051	6.36004	6.0493	6.49264	6.15654	6.10726	6.12766	6.31247	6.19215	6.49628	6.26058	6.02059	6.08146	6.01493	6.27508	6.06016	5.9787	5.87927	6.46638	6.07701	6.22114	6.0598	6.54992	5.99284	6.29093	6.20859	6.10893	6.33485	5.94053	6.19275	6.2597	6.2725	6.06635	6.3492	5.77179	5.54886	6.29814	6.20519	6.33889	6.30584	6.22476	6.09863	6.08355	6.22074	6.30682	5.9505	6.17333
Gpr20	GPR20	TC08001694.hg.1	6.21756	6.37674	6.24043	6.33173	6.62329	6.54335	6.37771	6.21637	6.31809	6.45559	6.39551	6.51333	6.23076	6.37331	6.27879	6.65066	6.52407	6.72681	6.17954	6.48635	6.11276	6.48626	5.98571	6.75529	6.07885	6.22832	6.27278	6.45483	6.32655	6.06279	6.61873	6.23196	6.14376	6.31979	6.3208	6.0047	6.82716	6.23949	6.21463	6.23535	6.21663	6.40978	6.41442	6.43906	6.41143	6.20417	6.26204
Acvrl1	ACVRL1	TC12000410.hg.1	6.17586	6.36694	6.31504	6.0995	6.70666	6.11091	6.64492	6.11638	6.09437	6.25193	6.46649	6.27415	6.14436	6.29243	6.122	6.50439	6.38954	6.40547	6.13046	6.28176	5.91602	6.36207	6.06909	6.63919	6.45101	5.91916	6.33378	6.18946	6.18626	6.02258	6.25205	6.21234	6.20304	6.30416	6.30514	5.79754	6.90426	6.00433	6.04047	6.23353	6.42592	6.71475	6.23104	6.44898	6.48962	6.18295	6.22719
Mrgprg	MRGPRG	TC11001292.hg.1	6.34262	6.35428	6.38842	6.17952	6.84861	6.472	6.37343	6.15711	6.41506	6.43711	6.59043	6.41873	6.54364	6.37433	6.60372	6.65914	6.79327	6.54987	6.26703	6.51066	6.19572	6.2823	6.24505	6.608	6.02078	6.28704	6.18288	6.48504	6.58641	6.169	6.60131	6.04555	6.28265	6.44194	6.31159	5.91111	7.1399	6.37528	6.03774	6.19468	6.18502	6.34226	6.34646	6.4825	6.13121	6.65976	6.34598
Pth1r	PTH1R	TC03000262.hg.1	6.25414	6.68593	6.55179	6.26836	6.26988	6.19947	6.21882	6.12311	6.13207	6.42407	6.16073	6.23264	6.11749	6.4073	6.39957	6.43406	6.38209	6.25336	6.08675	6.27095	6.20743	6.28651	6.15771	6.55899	6.3296	6.03898	6.06922	6.28603	6.1975	6.34501	6.1755	6.217	6.31591	6.255	5.87186	5.84334	6.4785	6.04112	6.11228	6.36128	6.46731	6.19738	6.25502	6.41675	6.50962	6.02563	6.20514
Gpr4	GPR4	TC19002713.hg.1	6.26193	6.53756	6.75897	6.48066	6.77675	5.76491	6.42845	5.79829	5.9739	6.97142	6.5457	6.09565	6.64987	5.98912	6.41466	6.14248	6.14561	5.96249	6.52558	6.30449	6.13949	6.43074	6.78564	6.96918	6.27901	6.06076	6.27632	6.37492	6.07355	5.87308	6.19921	6.08826	6.22631	6.57179	6.39923	5.34913	6.42679	5.70528	6.44367	6.15278	6.58436	6.43376	6.29556	6.57643	7.11968	5.88169	5.97356
Hrh3	HRH3	TC20001006.hg.1	6.37618	6.07946	6.02255	6.30077	6.59444	6.37078	6.32461	6.2549	6.26925	6.39997	6.3955	6.63722	6.42673	6.3801	6.39578	6.56218	6.62393	6.5224	6.25219	6.57923	6.1902	6.42641	6.16024	6.48804	6.20055	6.15232	6.40278	6.31014	6.27201	6.14778	6.45707	6.05289	6.13208	6.34165	6.18592	5.81031	6.56545	6.24558	6.2646	6.16704	6.22297	6.34432	6.35272	6.52234	6.60425	6.34234	6.27922
Oprd1	OPRD1	TC01000392.hg.1	6.53201	6.15159	6.07143	6.03049	6.63236	6.47989	6.53671	6.34771	6.21661	6.41154	6.42757	6.5239	6.49587	6.39079	6.36338	6.5194	6.62746	6.55154	6.47422	6.5493	6.14489	6.4812	6.17059	6.47604	5.95636	6.07473	6.29211	6.32443	6.40407	6.40879	6.51207	6.15213	6.10836	6.29426	6.32248	5.96596	6.78592	6.38363	6.26878	6.27505	6.32149	6.27467	6.43432	6.73144	6.50709	6.39358	6.31568
Gpr157	GPR157	TC01002180.hg.1	6.16038	6.19519	5.9721	6.1604	6.30858	6.19434	6.23835	6.11992	6.21086	6.28688	6.27587	6.32533	6.20156	6.37973	6.52713	6.38126	6.53869	6.35717	6.16995	6.32635	6.11107	6.38711	6.14557	6.40767	6.06177	6.06375	6.16032	6.1631	6.19758	6.16064	6.46917	6.046	6.17096	6.2116	6.09895	5.91727	6.43672	6.02879	6.09276	6.10354	6.24265	6.28897	6.26772	6.32769	6.38661	6.21227	6.09527
Drd5	DRD5	TC04000114.hg.1	6.30033	6.12728	6.15008	6.14347	6.62215	6.43077	6.20589	6.22564	6.10891	6.36322	6.16576	6.57385	6.34786	6.25295	6.39317	6.51656	6.54433	6.29903	6.12046	6.62927	6.0505	6.20957	6.09639	6.46883	5.78926	6.01068	6.12231	5.89216	6.11682	6.17688	6.46214	5.85792	6.00156	6.15141	6.33664	5.88468	6.24769	6.25954	6.22779	6.25173	6.25331	6.34597	6.02809	6.28519	6.09669	6.40119	6.11354
P2ry2	P2RY2	TC11000772.hg.1	6.06288	6.21057	5.85542	6.09462	6.2116	6.13485	6.40427	5.89652	6.227	6.03103	6.20217	6.34148	6.22063	6.41806	6.44863	6.35858	6.5906	6.52956	6.19464	6.31474	5.99313	5.97662	6.15543	6.11298	6.04993	6.09228	6.13158	6.22103	6.02012	6.09841	6.24847	6.00919	6.06708	6.10782	6.10658	5.65717	6.28246	5.98838	5.97559	5.9879	6.1215	6.54534	6.17361	6.51815	6.32751	6.33543	5.97788
Adora2a	ADORA2A	TC22001457.hg.1	6.10254	6.03873	6.01492	6.23806	6.38376	6.23896	6.27247	5.85561	6.09678	6.14657	6.26796	6.16121	6.03397	6.28839	6.24323	6.36357	6.48139	6.30418	6.11236	6.14479	6.03275	6.41625	6.03858	6.31181	5.97018	6.01272	6.05224	6.14389	6.22762	6.0195	6.36527	6.04997	6.02111	6.1612	6.03873	5.82488	6.47977	5.93458	6.09161	6.02869	6.03601	6.2764	6.22607	6.37284	6.34662	6.06239	6.02686
Gpr162	GPR162	TC12003231.hg.1	6.05196	6.07201	5.74857	6.12587	6.18683	6.17513	6.29921	5.92603	6.17049	6.14631	6.18184	6.26852	6.06723	6.32403	6.40444	6.29718	6.51179	6.46845	6.14247	6.19479	6.10133	6.37978	5.96513	6.40926	5.9879	6.02243	6.11899	6.13704	6.25542	6.00612	6.32799	5.89704	5.99242	6.14613	5.87886	5.77311	6.44183	5.85065	5.99702	5.94239	6.18469	6.29555	6.32673	6.42311	6.55083	5.93964	5.82814
Oxtr	OXTR	TC03001145.hg.1	6.06311	5.99967	6.01108	6.04359	6.2825	6.17086	6.39281	5.90145	6.13893	6.1526	6.13763	6.43869	6.15115	6.3576	6.16919	6.22135	6.59161	6.42815	6.07085	6.38419	6.00097	6.30992	5.93302	6.21943	5.98035	5.78144	6.13466	6.06741	6.29054	6.09581	6.33487	5.95731	6.01355	6.06488	5.90553	5.87753	6.62458	6.05598	5.93343	6.07453	6.11865	6.17231	6.2169	6.28843	6.19489	6.30883	6.0527
Sstr3	SSTR3	TC22000724.hg.1	6.11496	6.00919	5.78664	6.05428	6.43112	6.282	6.15963	5.95122	5.96549	6.14035	6.23765	6.26701	6.06261	6.36717	6.17747	6.23765	6.61251	6.48453	6.12441	6.2741	6.09166	6.56496	5.85676	6.4016	5.96125	5.79662	6.03533	6.08589	6.44138	6.14426	6.37924	5.91362	5.8154	5.96734	5.97712	5.98363	6.41875	5.9626	5.9288	5.93721	5.99622	6.27404	6.2438	6.40518	6.49185	6.11927	6.09862
Gpr146	GPR146	TC07000015.hg.1	5.97343	6.11091	6.13982	6.16947	6.48416	6.1128	6.41685	5.9374	6.19708	6.19117	6.24627	6.43536	6.21707	6.28125	6.29926	6.50082	6.45914	6.49372	6.04838	6.28916	5.94218	6.36559	5.98678	6.33176	6.00449	6.10484	6.03916	6.07883	6.26506	5.95762	6.23448	5.97498	6.14687	6.15726	6.11591	5.62812	6.2729	5.97316	5.99383	5.94052	6.01522	6.26627	6.06189	6.29653	6.04568	6.07716	6.01464
Gpr88	GPR88	TC01000903.hg.1	6.44794	6.05661	6.25281	5.98852	6.40164	6.15693	6.34934	6.21529	6.16323	6.39764	5.83917	6.43458	6.24945	6.14081	6.13503	6.44873	6.52712	6.38264	5.99643	6.3021	5.97452	6.10925	5.94081	6.38837	5.936	5.87433	5.90237	6.19358	6.20415	6.07534	6.47512	5.90712	6.0736	6.24315	5.92535	5.95477	6.44068	5.9326	5.95821	5.97638	6.00539	6.28946	6.00491	6.16409	6.18296	6.22313	6.11159
Gpr158	GPR158	TC10000177.hg.1	6.26205	6.3315	5.69356	6.35059	5.87597	6.99784	4.38952	6.84265	5.44976	5.28982	4.22102	5.14997	5.88913	6.22633	6.12493	5.14777	4.10574	4.9876	6.67462	5.82988	6.56719	5.42732	6.38529	5.14993	6.50745	6.2588	7.94725	6.72916	4.86588	6.67323	5.44372	5.21983	5.10519	6.36952	4.08629	5.08156	5.48305	6.97626	6.24524	6.16653	5.90095	4.10678	5.92855	6.14064	6.21215	4.27483	6.47493
S1pr2	S1PR2	TC19001160.hg.1	5.73994	6.07974	5.93566	6.23616	6.43564	5.81773	6.25037	6.03564	5.94674	6.02225	5.94	6.26246	5.62985	6.17878	5.90574	6.16043	6.37835	6.45303	6.10114	6.07138	5.63218	5.86059	6.19612	6.44006	5.95433	5.81265	6.09385	5.89648	5.95416	6.10625	6.19853	5.96103	6.02115	5.91433	5.75193	5.5414	6.31616	5.65425	6.5365	5.8755	6.14471	6.26249	5.93467	6.43788	6.51477	5.76499	5.79847
Gcgr	GCGR	TC17000937.hg.1	6.10196	6.099	5.98438	5.90669	6.22563	6.07375	6.1595	5.87862	5.7915	6.1847	6.16512	6.26259	6.00245	6.04548	6.30016	6.23557	6.43674	6.33752	5.9438	6.14627	5.86753	6.19861	6.03836	6.216	5.9532	5.9152	6.04015	6.03718	6.1204	5.90155	6.13615	5.9497	5.96903	6.00651	6.04616	5.68923	6.30246	5.9228	6.10796	5.97599	6.05219	6.13296	6.054	6.27059	6.07383	5.93043	6.09159
Gpr27	GPR27	TC03000423.hg.1	5.8824	5.89938	5.52528	6.13408	6.20673	6.18728	5.69064	6.10865	6.07322	6.07557	6.12772	6.35284	6.2112	6.10709	6.22026	5.93138	6.1212	5.63357	6.24553	5.93908	5.90846	5.8581	5.90286	5.43505	5.93918	5.83455	6.20867	6.27004	5.85892	5.91781	5.74157	5.70858	5.75294	5.95566	6.07464	5.51359	6.46626	5.68159	6.00719	5.86548	6.13514	5.96509	6.47224	6.27143	6.2359	6.49616	5.9845
Gpr135	GPR135	TC14002324.hg.1	5.78719	5.90971	6.35328	5.94039	5.91814	5.76181	5.9522	5.93807	5.87993	5.84778	5.89179	6.00965	5.61197	5.6861	5.73977	5.86502	5.91185	5.63996	5.62	5.80697	5.87195	5.87428	5.79617	6.10455	5.86081	5.93518	6.02119	5.87161	5.92516	5.83049	6.09001	5.80628	5.82069	5.93058	6.31726	6.03127	5.94589	5.92144	5.85851	5.67063	5.97408	6.09718	6.05452	5.93744	5.60954	5.75853	5.80074
Gpr161	GPR161	TC01003485.hg.1	6.1194	5.89278	5.6511	5.95999	6.00454	6.07109	5.92858	6.04149	5.78075	5.81204	5.71699	5.83604	5.95891	5.9469	6.16373	6.00812	5.80432	5.86053	6.16129	5.93581	5.87766	5.82704	5.86323	5.81551	5.97427	5.8755	5.62679	6.03877	5.83037	6.03339	5.81622	5.68958	5.73568	5.97233	5.64035	5.47605	5.97274	5.97237	5.86151	5.96876	5.9538	5.83755	6.04368	6.1479	6.13389	5.53533	5.84785
Gpr62	GPR62	TC03000327.hg.1	5.97971	5.90961	5.74139	5.7329	6.33958	6.20155	6.21866	5.95555	5.73073	6.01021	6.058	6.42773	5.55938	6.04206	6.34756	6.19423	6.11318	6.11839	5.76986	6.0987	5.73422	5.98151	5.79687	6.19231	5.75939	6.06075	6.11878	5.96708	5.90489	5.68332	6.02224	5.81181	5.96246	6.26189	6.01922	5.51271	5.96979	5.8943	5.68445	5.82753	5.85885	5.83446	6.01242	5.98267	5.70611	6.10214	5.88554
Adra1b	ADRA1B	TC05000889.hg.1	5.9944	5.91633	5.87698	5.94102	6.57808	6.09609	6.38293	5.88916	5.97126	6.2233	6.09168	6.32423	6.23918	6.08149	6.10151	6.39336	6.59935	6.57147	5.99181	6.5808	5.83285	6.41612	5.943	6.36016	5.71487	5.74432	5.91838	5.93024	6.27849	6.086	6.27566	5.89347	5.7911	5.88231	5.82407	5.65539	6.43994	5.9344	5.90949	5.75009	5.71255	6.1764	5.95827	6.25977	5.86227	6.09228	5.83888
Gpr65	GPR65	TC14000523.hg.1	5.85149	4.94037	5.18737	5.42223	4.86168	4.97715	4.37679	5.93416	5.0334	4.73472	4.45289	5.66135	4.82357	4.64966	4.99638	4.33575	4.40856	5.60975	5.87374	5.70878	5.05615	4.90315	6.48602	5.876	5.90068	5.56364	5.86023	4.96822	4.75986	5.37275	7.02259	5.21723	5.56947	7.31446	5.03487	8.11515	4.67683	5.876	6.05356	6.41271	6.39645	5.19865	6.08931	5.49586	6.1033	5.03294	5.69876
Ptger2	PTGER2	TC14000306.hg.1	5.79396	5.79278	5.80575	5.72444	5.81491	5.72154	5.835	5.69175	5.72329	5.8495	5.58652	5.62202	5.69327	5.5783	5.90932	5.46528	6.12276	5.68622	5.88896	5.68977	5.61867	5.55059	5.8792	6.08776	5.88881	5.53971	5.52113	5.7143	5.63373	5.58399	5.74354	5.82185	5.83359	6.20595	5.91963	5.79997	5.83048	5.67223	5.83634	5.95644	5.91119	6.01191	5.69157	5.95405	5.93861	5.54645	5.6717
Crhr2	CRHR2	TC07001252.hg.1	5.83922	5.80176	5.72482	5.88868	6.19554	5.94157	5.97943	5.77412	5.77357	5.92314	5.93874	6.072	5.90358	6.02887	5.97779	6.21784	6.2382	6.03998	5.81721	6.11935	5.75679	6.08368	5.83401	6.06779	5.73813	5.71504	5.91695	5.89062	5.92494	5.84342	6.08697	5.69326	5.69056	5.77042	5.77505	5.55364	6.19448	5.72149	5.74024	5.77574	5.86168	6.00111	6.01004	5.99189	6.12119	5.85259	5.98649
Gpr179	GPR179	TC17001424.hg.1	5.7945	5.76837	5.75428	5.88833	6.1172	5.99635	5.93848	5.85866	5.78742	5.86919	5.91921	6.06751	5.69747	5.9364	5.76677	6.10638	6.23822	6.10981	5.77077	6.06572	5.79135	5.79566	5.63159	5.85508	5.79865	5.75774	5.94222	5.89979	5.85037	5.71759	6.06699	5.74024	5.82035	5.87535	5.80518	5.51761	5.77545	5.81567	5.76374	5.76879	5.88473	5.95989	5.81491	6.02742	5.96639	6.02686	5.92671
Hrh2	HRH2	TC05000981.hg.1	5.75943	5.59384	5.07483	5.79479	6.13059	5.43407	5.8912	5.70432	5.61364	5.98227	5.73439	5.71785	5.65016	5.67517	5.92652	5.93282	6.10633	6.01331	5.71654	6.18218	5.47251	6.08843	6.08954	6.21881	5.52526	5.75396	5.78494	5.66065	5.79281	5.68297	6.40125	5.69381	6.05962	6.38788	5.52186	5.09977	5.86564	5.46864	5.62247	6.01845	6.04168	5.69254	5.75611	6.1304	6.10987	5.51013	5.82611
Ptafr	PTAFR	TC01002421.hg.1	5.62529	5.72972	5.74404	5.39496	5.80213	5.63239	5.80383	5.78534	5.55373	5.54728	5.5877	5.72785	5.57262	5.53924	5.79006	5.77275	5.7207	6.01994	5.5593	5.87183	5.61841	5.60888	5.61078	6.0018	5.81209	5.53424	5.64739	5.81169	5.72724	5.49985	5.95633	5.6496	5.86467	6.25311	5.57694	6.01519	5.47184	5.81217	5.5175	5.80346	5.93534	5.91444	6.13613	5.98738	5.91127	5.79834	5.76846
Gpr137c	GPR137C	TC14000307.hg.1	5.59731	5.82031	5.72405	6.12565	4.92383	6.27443	4.56292	6.32685	5.21275	4.83598	4.8941	4.89406	5.03696	6.01942	5.49244	4.95094	4.3352	4.69071	6.06456	5.17628	6.09131	4.65873	6.21793	4.62683	5.95848	6.12115	5.68499	6.07942	5.03492	6.34591	4.86173	5.35316	4.9962	5.67552	4.50209	6.31425	4.84418	6.38376	5.40837	5.63312	5.77366	4.50718	5.84656	5.43537	5.55363	4.47874	5.92198
Grm4	GRM4	TC06001650.hg.1	5.88892	5.78985	5.49214	5.85274	6.0064	6.02018	5.68219	5.93348	5.66639	5.77598	5.60975	5.94343	5.95687	5.93687	5.97504	5.94189	5.90482	5.95784	6.10298	5.95579	5.82346	5.72261	5.883	5.83462	5.85616	5.7564	5.59506	6.06779	5.78037	5.71648	5.79638	5.57433	5.48563	5.89068	5.57085	5.24822	5.99686	5.92426	5.77052	5.82834	5.75388	5.71172	5.92944	6.10925	6.09476	5.66199	5.71738
Oprl1	OPRL1	TC20000534.hg.1	5.67862	5.76277	5.55287	5.96271	6.06966	5.94397	6.16472	5.73086	5.70013	5.83862	6.03814	5.95294	5.90388	5.96713	5.82291	5.88259	6.26889	6.26675	5.77327	5.87018	5.65121	5.83235	5.6125	6.01048	5.65704	5.63311	5.76708	5.69069	5.92813	5.73348	5.92278	5.62966	5.69667	5.89333	5.5571	5.65436	6.2643	5.59173	5.77162	5.81183	5.8403	6.04848	5.96662	6.01291	6.03663	5.67171	5.7648
Htr1b	HTR1B	TC06001892.hg.1	5.75881	5.78598	5.68781	5.84642	5.95305	5.82771	5.97373	5.56388	5.94748	5.64751	5.59841	5.98653	5.61101	6.04287	6.07563	5.95298	5.80745	6.07598	5.8479	5.83902	5.58561	5.90996	5.86531	5.83247	5.89971	5.88302	5.83418	5.57078	5.97969	5.79996	5.79461	5.53368	5.64716	5.95887	5.81666	5.33038	5.88491	5.82107	5.82542	5.67872	5.69703	6.03755	6.0352	6.58249	5.8705	5.42294	5.68697
Acvr2b	ACVR2B	TC03000192.hg.1	5.85004	5.87485	5.64217	5.68654	5.86584	5.80848	5.8732	5.68557	5.90553	5.84055	5.92255	5.96717	5.79108	5.89189	5.99636	6.16661	6.01232	6.11413	5.8366	5.73365	5.69904	6.07221	5.64364	5.85228	5.68855	5.7892	5.85539	5.82819	6.07061	5.80976	5.92618	5.63093	5.5998	5.67051	5.86829	5.48325	5.88163	5.60007	5.59588	5.74289	5.7643	6.20701	5.86919	5.8707	5.81199	5.72915	5.56963
Ntsr2	NTSR2	TC02001582.hg.1	5.93978	5.70458	5.49876	5.67629	5.98994	5.85719	5.80705	5.97498	5.58063	5.78616	5.81802	6.02733	5.77203	5.91862	5.81148	5.94606	6.06338	5.96611	5.83489	6.06141	5.60248	5.64601	5.78438	6.11172	5.84335	5.64003	5.75395	5.92924	5.67774	5.6849	6.06677	5.54774	5.55713	5.74893	5.67934	5.46012	6.01368	5.89733	5.71926	5.87955	5.67616	5.67352	5.63648	6.00042	5.92311	5.73477	5.90321
Epor	EPOR	TC19002676.hg.1	5.9233	5.78166	5.65968	5.69327	6.00612	5.86894	5.93334	5.55296	5.77538	5.84707	5.85108	6.07269	5.90785	6.01012	6.01817	5.93475	6.15031	6.23298	5.86265	6.06962	5.70743	6.06305	5.66563	6.17026	5.5449	5.7507	5.80833	5.75218	5.88541	5.55819	6.18219	5.58907	5.68737	5.71726	5.65463	5.35814	6.00504	5.62231	5.73055	5.67275	5.84214	5.90905	5.80362	6.06352	5.90857	5.79561	5.60909
Adora1	ADORA1	TC01001683.hg.1	5.86172	5.73411	5.57022	5.73459	5.93102	5.82253	5.69509	5.81325	5.6299	5.7614	5.68752	5.86259	5.76708	5.89375	5.909	5.98753	5.95482	5.86234	5.80944	5.91628	5.72274	5.91835	5.66981	5.86832	5.60483	5.5861	5.67941	5.7746	5.88207	5.74037	5.79622	5.55864	5.53807	5.74544	5.56827	5.34255	5.95665	5.65638	5.64002	5.70617	5.66351	5.7407	5.8479	6.03466	5.87021	5.67589	5.75452
Adrb1	ADRB1	TC10000829.hg.1	5.71599	5.75303	5.83659	5.53033	6.10012	5.80179	6.21234	5.78737	5.77276	6.18055	5.56321	5.79996	5.89665	5.51935	5.98162	6.09155	6.12044	6.07307	5.78682	6.15823	5.67683	5.79228	5.64764	5.97405	5.49621	5.50689	5.49221	5.71181	5.70499	5.71019	5.86655	5.55736	5.58355	5.74432	5.88195	5.23185	5.72954	5.66279	5.64713	5.84673	5.81754	5.90302	5.6514	6.03356	5.89816	5.92615	5.74578
Gpr152	GPR152	TC11001984.hg.1	5.65459	5.38556	5.59631	5.7655	5.87263	5.7638	5.67223	5.74841	5.45971	5.74217	5.79107	5.9909	5.80909	5.50403	5.87696	5.83257	5.77423	6.16686	5.47077	5.72239	5.6246	5.69253	5.65651	5.89688	5.63124	5.70328	5.80598	5.81888	5.93546	5.65124	5.92482	5.63569	5.56303	5.56156	5.83678	5.28782	5.94766	5.73219	5.68346	5.76372	5.86015	5.68995	5.84444	5.81231	5.70827	5.97995	5.8497
Cckbr	CCKBR	TC11000129.hg.1	5.65041	5.76161	5.53407	5.72128	5.87323	5.8291	5.81643	5.63506	5.71848	5.71344	5.80752	5.74709	5.73633	5.87348	5.91359	5.86905	6.05254	5.93987	5.78053	5.80923	5.60394	5.99724	5.54105	5.85911	5.55833	5.6552	5.67035	5.74707	5.84836	5.74501	5.80839	5.54361	5.51616	5.65439	5.62754	5.4016	6.06853	5.50011	5.64367	5.67904	5.65626	5.81486	5.75099	5.88439	5.94919	5.60797	5.55232
Mrgprf	MRGPRF	TC11002013.hg.1	5.46022	5.76737	5.66688	5.63847	5.91647	5.5301	5.82858	5.38348	5.47812	5.52621	5.77608	5.70886	5.45437	5.87605	5.80931	5.80963	5.96441	5.83781	5.63574	5.71224	5.55003	5.97595	5.42501	5.93791	5.41208	5.47273	5.8062	5.69452	5.65559	5.53928	5.66689	5.62073	5.71148	5.79834	5.58798	5.35155	6.1056	5.3828	5.49265	5.54663	5.76085	6.09242	5.66978	5.68353	5.99078	5.42764	5.49114
Gprasp2	GPRASP2	TC0X002318.hg.1	5.95576	5.80737	5.43406	5.86478	5.61512	5.80686	5.3592	5.66927	5.61269	5.63646	5.47967	5.51724	5.51853	5.6947	5.69339	5.61193	5.69563	5.48276	6.0561	5.52932	5.6517	5.53527	5.86383	5.39812	5.64289	5.62287	5.91332	5.78457	5.69556	5.86987	5.51048	5.41387	5.34841	5.52786	5.36448	5.48956	5.87426	5.74298	5.68722	5.65451	5.50922	5.6062	5.75449	5.72883	5.72985	5.17439	5.38097
Adora3	ADORA3	TC01002986.hg.1	5.31272	5.58887	5.53915	5.1013	5.31889	5.12267	5.08648	5.7495	5.03988	4.95035	4.84518	5.54664	5.14419	5.23144	5.16904	5.01783	5.17851	5.2904	5.39626	5.40998	5.29922	4.91025	5.41983	6.0217	5.80309	5.46554	5.29189	5.50159	5.2329	5.57863	6.02796	5.4707	5.97483	6.4489	4.74913	6.75319	5.04408	5.62322	5.63514	6.23064	6.31899	4.90924	5.55073	5.18346	5.78341	5.15583	5.60455
Hrh1	HRH1	TC03000064.hg.1	5.65345	5.70437	5.66584	5.3022	5.7519	5.82548	5.30884	5.73248	5.35512	5.27821	5.51746	5.1766	5.47306	5.62886	5.71327	5.33746	5.35798	5.27443	5.99687	5.47684	5.38389	5.46002	5.69014	5.37258	5.27977	5.56428	5.94703	5.73296	5.40518	5.90191	5.42863	5.17928	5.13975	5.42393	6.10975	5.9283	5.52139	5.95809	5.67509	5.44435	5.71297	5.78114	5.45111	5.69175	5.77608	5.3707	5.33119
Crhr1	CRHR1	TC17002876.hg.1	5.60283	5.51233	5.39874	5.74176	6.02348	5.78625	5.64648	5.55491	5.56722	5.58026	5.64031	5.8101	5.61587	5.81772	5.81163	5.87419	6.07612	5.9818	5.66076	5.82401	5.63549	5.85419	5.56604	5.78737	5.55741	5.64379	5.63337	5.6807	5.72983	5.55421	5.85067	5.49502	5.56101	5.62069	5.46428	5.15767	5.96597	5.53851	5.63697	5.55484	5.60422	5.67101	5.69987	5.78743	5.75264	5.79989	5.72607
Lpar2	LPAR2	TC19001305.hg.1	5.4918	5.64898	5.39695	5.65273	5.98644	5.73109	5.7983	5.69656	5.64673	5.79247	5.63913	6.1015	5.87336	5.90356	5.85816	6.02809	5.93457	6.07708	5.68247	5.78861	5.52461	5.83396	5.47951	5.94685	5.51055	5.69287	5.84001	5.69858	5.90288	5.44603	5.80833	5.41756	5.52593	5.72664	5.59892	5.26159	5.90662	5.65431	5.81822	5.59301	5.75712	5.81777	5.7993	5.70005	5.93065	5.83929	5.68418
Gpr6	GPR6	TC06000881.hg.1	5.62632	5.58059	5.5475	5.56139	5.95999	5.67357	5.80159	5.5443	5.55635	5.65952	5.69549	5.88622	6.02013	5.7609	5.8301	5.95038	6.21119	5.98517	5.54784	5.85837	5.55581	6.07801	5.39355	5.79637	5.55115	5.40927	5.59537	5.67184	5.80714	5.5301	5.90013	5.54732	5.52241	5.68216	5.41699	5.4368	6.03276	5.56684	5.5167	5.48561	5.70019	5.88441	5.69389	5.91329	5.84734	5.80763	5.78881
Ptger4	PTGER4	TC05000184.hg.1	5.55836	5.29452	5.29206	5.4855	5.255	5.71914	5.30242	5.4129	5.35279	5.44774	5.0097	5.24555	5.33065	5.42733	5.62466	5.37701	5.15423	5.19679	5.74088	5.25628	5.66457	5.25972	5.85167	5.32107	5.53025	5.4334	5.57397	5.1299	5.02638	5.50818	5.34141	5.25966	5.43167	5.67645	5.60086	5.37627	5.30603	5.57317	5.68133	5.44554	5.6898	5.7544	5.6877	5.73399	5.57677	5.27006	5.28065
P2ry6	P2RY6	TC11000773.hg.1	5.61433	5.62851	5.32773	5.55101	5.65909	5.68221	5.71269	5.54778	5.49152	5.56367	5.66	5.75839	5.65303	5.55113	5.58518	5.86716	5.58327	5.82815	5.45255	5.72024	5.47233	5.64136	5.40983	5.81405	5.67087	5.50346	6.49591	5.65415	5.64368	5.30342	5.82136	5.46285	5.59186	5.78945	5.36688	5.36668	5.68534	5.75217	5.2239	5.56008	5.67835	5.51857	5.78506	5.84159	5.79482	5.60138	5.49451
Gpr68	GPR68	TC14001435.hg.1	5.61137	5.54035	5.31444	5.59401	5.8957	5.89926	5.74872	5.47882	5.45844	5.63	5.40692	5.73169	5.79389	5.89968	5.73193	5.73418	6.09913	5.87902	5.72821	5.87787	5.59472	5.91564	5.43074	5.78137	5.48349	5.48275	5.79561	5.55862	5.66628	5.62951	5.9357	5.4429	5.40657	5.68705	5.33295	5.18033	6.01164	5.54044	5.45196	5.55452	5.47983	5.71557	5.81557	5.89909	5.87096	5.59278	5.66695
Oprk1	OPRK1	TC08001212.hg.1	5.67594	5.87813	5.51891	5.48526	5.69454	5.5527	5.24002	5.80167	5.71701	5.38719	5.36221	5.54087	5.47665	5.80903	5.72298	5.64884	5.55293	5.86199	5.29937	5.57838	5.54184	5.62915	5.56948	5.66999	5.75684	5.69362	5.45281	5.9571	5.40777	6.07987	5.46846	5.29203	5.21175	5.54654	5.13572	6.09118	5.62845	5.69658	5.70249	5.55764	5.5368	5.44602	5.86407	5.89761	5.90192	5.32877	5.49802
Ptgdr	PTGDR	TC14000305.hg.1	6.15936	5.46769	5.4266	5.67148	5.62133	5.83485	5.18258	5.98169	5.10394	5.83391	5.19924	5.47921	5.24636	5.33498	5.83286	5.50708	5.44368	5.04294	6.47876	5.69132	6.29935	5.4279	5.36499	4.94164	5.42246	4.73218	5.11594	5.92944	5.27802	6.71039	5.21016	5.40477	5.1883	5.29483	5.2882	5.68926	5.46804	6.14392	6.00358	5.59255	6.06683	5.70571	5.34857	6.14264	5.83608	4.83125	5.25122
Npffr1	NPFFR1	TC10001363.hg.1	5.26908	5.8166	5.1932	6.11394	5.50315	5.60255	5.19086	5.57814	5.74022	5.85028	5.89952	6.07481	5.94847	5.77309	5.7059	5.67833	5.54052	5.84393	5.74224	6.13501	5.48208	5.88506	5.79011	5.45178	5.62621	5.76793	5.83139	5.76635	5.4371	5.57736	5.57676	5.7137	5.95553	5.62154	5.24334	4.93986	5.61522	5.45717	5.54004	5.29616	5.38874	5.99941	5.17382	5.85723	5.79141	6.30577	5.50676
Ptafr	PTAFR	TC01005362.hg.1	5.31626	5.23814	5.57946	5.17519	4.90455	5.17611	5.38538	5.55116	5.01414	5.0057	5.33446	4.87752	5.3892	5.05403	5.18817	5.0955	5.38113	5.73689	5.21088	5.53574	5.32197	4.69885	5.27876	5.57452	5.8045	4.9161	5.41773	5.57503	5.31117	5.09918	5.74449	5.57565	5.88993	6.415	5.02825	6.20476	5.224	5.27082	5.40832	5.66949	6.22336	5.79109	6.06507	5.66468	5.79524	4.62902	5.26316
Gpr139	GPR139	TC16000922.hg.1	5.65758	5.48177	5.46731	5.47608	5.87396	5.85488	5.95383	5.96124	5.53384	5.57369	5.19604	5.68268	5.62586	5.67276	5.88633	5.48305	5.95936	5.64122	5.78313	5.68843	5.53278	5.47691	5.52021	5.55712	5.61113	5.66402	5.32995	5.61312	5.6949	5.47662	5.77463	5.27873	5.19892	5.4979	5.27885	5.26751	5.87182	5.62251	5.63901	5.66848	5.55901	5.53401	5.68649	6.00703	5.99451	5.53737	5.52011
Sstr4	SSTR4	TC20000151.hg.1	5.76588	5.6188	5.39704	5.52676	6.23674	5.89136	6.06313	5.57196	5.6916	6.01417	5.80346	6.29996	5.9348	5.91367	5.73305	6.28213	6.38217	6.51814	5.48447	6.17114	5.38524	5.51418	5.61841	6.04437	5.39733	5.46402	5.40766	5.49742	5.76624	5.5631	5.89979	5.48564	5.66921	5.76823	5.4773	5.48702	6.05187	5.74792	5.59587	5.68151	5.56831	5.79833	5.61581	5.98322	5.78885	5.67929	5.94273
Gpr135	GPR135	TC14001181.hg.1	5.36795	4.9576	6.24001	5.60323	5.3028	5.05617	5.13042	5.37202	5.22971	5.55779	5.83308	4.76465	4.7784	4.59186	5.48107	4.84375	5.1281	4.795	5.09191	5.21433	5.46849	5.43063	5.32368	4.79599	5.34788	5.28579	5.75504	5.22035	5.1067	5.47052	5.27517	5.57111	5.36424	5.61754	6.20983	6.07417	5.53017	5.8075	5.36364	4.94749	5.50733	5.74061	5.58376	4.8111	5.0594	5.04704	5.60606
Mrgpra1	MRGPRX1	TC11001473.hg.1	6.25194	5.98146	5.61731	4.7828	5.17704	5.94087	4.25071	6.69248	4.82627	4.526	4.66417	4.53768	4.94107	4.66511	4.86786	4.92758	4.466	4.51813	7.05742	5.59181	5.70918	5.09535	5.2793	4.55568	5.69356	4.70056	4.38549	6.52538	4.85207	7.51911	4.58466	4.68567	4.02739	5.78915	4.74758	6.55808	4.93065	7.47009	5.55705	5.74412	6.23792	4.46586	5.39019	5.90164	5.98206	4.93594	5.22913
Mrgpra2a	MRGPRX1	TC11001473.hg.1	6.25194	5.98146	5.61731	4.7828	5.17704	5.94087	4.25071	6.69248	4.82627	4.526	4.66417	4.53768	4.94107	4.66511	4.86786	4.92758	4.466	4.51813	7.05742	5.59181	5.70918	5.09535	5.2793	4.55568	5.69356	4.70056	4.38549	6.52538	4.85207	7.51911	4.58466	4.68567	4.02739	5.78915	4.74758	6.55808	4.93065	7.47009	5.55705	5.74412	6.23792	4.46586	5.39019	5.90164	5.98206	4.93594	5.22913
Mrgpra2b	MRGPRX1	TC11001473.hg.1	6.25194	5.98146	5.61731	4.7828	5.17704	5.94087	4.25071	6.69248	4.82627	4.526	4.66417	4.53768	4.94107	4.66511	4.86786	4.92758	4.466	4.51813	7.05742	5.59181	5.70918	5.09535	5.2793	4.55568	5.69356	4.70056	4.38549	6.52538	4.85207	7.51911	4.58466	4.68567	4.02739	5.78915	4.74758	6.55808	4.93065	7.47009	5.55705	5.74412	6.23792	4.46586	5.39019	5.90164	5.98206	4.93594	5.22913
Mrgpra3	MRGPRX1	TC11001473.hg.1	6.25194	5.98146	5.61731	4.7828	5.17704	5.94087	4.25071	6.69248	4.82627	4.526	4.66417	4.53768	4.94107	4.66511	4.86786	4.92758	4.466	4.51813	7.05742	5.59181	5.70918	5.09535	5.2793	4.55568	5.69356	4.70056	4.38549	6.52538	4.85207	7.51911	4.58466	4.68567	4.02739	5.78915	4.74758	6.55808	4.93065	7.47009	5.55705	5.74412	6.23792	4.46586	5.39019	5.90164	5.98206	4.93594	5.22913
Mrgpra4	MRGPRX1	TC11001473.hg.1	6.25194	5.98146	5.61731	4.7828	5.17704	5.94087	4.25071	6.69248	4.82627	4.526	4.66417	4.53768	4.94107	4.66511	4.86786	4.92758	4.466	4.51813	7.05742	5.59181	5.70918	5.09535	5.2793	4.55568	5.69356	4.70056	4.38549	6.52538	4.85207	7.51911	4.58466	4.68567	4.02739	5.78915	4.74758	6.55808	4.93065	7.47009	5.55705	5.74412	6.23792	4.46586	5.39019	5.90164	5.98206	4.93594	5.22913
Mrgpra6	MRGPRX1	TC11001473.hg.1	6.25194	5.98146	5.61731	4.7828	5.17704	5.94087	4.25071	6.69248	4.82627	4.526	4.66417	4.53768	4.94107	4.66511	4.86786	4.92758	4.466	4.51813	7.05742	5.59181	5.70918	5.09535	5.2793	4.55568	5.69356	4.70056	4.38549	6.52538	4.85207	7.51911	4.58466	4.68567	4.02739	5.78915	4.74758	6.55808	4.93065	7.47009	5.55705	5.74412	6.23792	4.46586	5.39019	5.90164	5.98206	4.93594	5.22913
Mrgpra9	MRGPRX1	TC11001473.hg.1	6.25194	5.98146	5.61731	4.7828	5.17704	5.94087	4.25071	6.69248	4.82627	4.526	4.66417	4.53768	4.94107	4.66511	4.86786	4.92758	4.466	4.51813	7.05742	5.59181	5.70918	5.09535	5.2793	4.55568	5.69356	4.70056	4.38549	6.52538	4.85207	7.51911	4.58466	4.68567	4.02739	5.78915	4.74758	6.55808	4.93065	7.47009	5.55705	5.74412	6.23792	4.46586	5.39019	5.90164	5.98206	4.93594	5.22913
Mrgprb1	MRGPRX1	TC11001473.hg.1	6.25194	5.98146	5.61731	4.7828	5.17704	5.94087	4.25071	6.69248	4.82627	4.526	4.66417	4.53768	4.94107	4.66511	4.86786	4.92758	4.466	4.51813	7.05742	5.59181	5.70918	5.09535	5.2793	4.55568	5.69356	4.70056	4.38549	6.52538	4.85207	7.51911	4.58466	4.68567	4.02739	5.78915	4.74758	6.55808	4.93065	7.47009	5.55705	5.74412	6.23792	4.46586	5.39019	5.90164	5.98206	4.93594	5.22913
Mrgprb2	MRGPRX1	TC11001473.hg.1	6.25194	5.98146	5.61731	4.7828	5.17704	5.94087	4.25071	6.69248	4.82627	4.526	4.66417	4.53768	4.94107	4.66511	4.86786	4.92758	4.466	4.51813	7.05742	5.59181	5.70918	5.09535	5.2793	4.55568	5.69356	4.70056	4.38549	6.52538	4.85207	7.51911	4.58466	4.68567	4.02739	5.78915	4.74758	6.55808	4.93065	7.47009	5.55705	5.74412	6.23792	4.46586	5.39019	5.90164	5.98206	4.93594	5.22913
Mrgprb4	MRGPRX1	TC11001473.hg.1	6.25194	5.98146	5.61731	4.7828	5.17704	5.94087	4.25071	6.69248	4.82627	4.526	4.66417	4.53768	4.94107	4.66511	4.86786	4.92758	4.466	4.51813	7.05742	5.59181	5.70918	5.09535	5.2793	4.55568	5.69356	4.70056	4.38549	6.52538	4.85207	7.51911	4.58466	4.68567	4.02739	5.78915	4.74758	6.55808	4.93065	7.47009	5.55705	5.74412	6.23792	4.46586	5.39019	5.90164	5.98206	4.93594	5.22913
Mrgprb5	MRGPRX1	TC11001473.hg.1	6.25194	5.98146	5.61731	4.7828	5.17704	5.94087	4.25071	6.69248	4.82627	4.526	4.66417	4.53768	4.94107	4.66511	4.86786	4.92758	4.466	4.51813	7.05742	5.59181	5.70918	5.09535	5.2793	4.55568	5.69356	4.70056	4.38549	6.52538	4.85207	7.51911	4.58466	4.68567	4.02739	5.78915	4.74758	6.55808	4.93065	7.47009	5.55705	5.74412	6.23792	4.46586	5.39019	5.90164	5.98206	4.93594	5.22913
Mrgprb8	MRGPRX1	TC11001473.hg.1	6.25194	5.98146	5.61731	4.7828	5.17704	5.94087	4.25071	6.69248	4.82627	4.526	4.66417	4.53768	4.94107	4.66511	4.86786	4.92758	4.466	4.51813	7.05742	5.59181	5.70918	5.09535	5.2793	4.55568	5.69356	4.70056	4.38549	6.52538	4.85207	7.51911	4.58466	4.68567	4.02739	5.78915	4.74758	6.55808	4.93065	7.47009	5.55705	5.74412	6.23792	4.46586	5.39019	5.90164	5.98206	4.93594	5.22913
Mrgprx1	MRGPRX1	TC11001473.hg.1	6.25194	5.98146	5.61731	4.7828	5.17704	5.94087	4.25071	6.69248	4.82627	4.526	4.66417	4.53768	4.94107	4.66511	4.86786	4.92758	4.466	4.51813	7.05742	5.59181	5.70918	5.09535	5.2793	4.55568	5.69356	4.70056	4.38549	6.52538	4.85207	7.51911	4.58466	4.68567	4.02739	5.78915	4.74758	6.55808	4.93065	7.47009	5.55705	5.74412	6.23792	4.46586	5.39019	5.90164	5.98206	4.93594	5.22913
Mrgprx2	MRGPRX1	TC11001473.hg.1	6.25194	5.98146	5.61731	4.7828	5.17704	5.94087	4.25071	6.69248	4.82627	4.526	4.66417	4.53768	4.94107	4.66511	4.86786	4.92758	4.466	4.51813	7.05742	5.59181	5.70918	5.09535	5.2793	4.55568	5.69356	4.70056	4.38549	6.52538	4.85207	7.51911	4.58466	4.68567	4.02739	5.78915	4.74758	6.55808	4.93065	7.47009	5.55705	5.74412	6.23792	4.46586	5.39019	5.90164	5.98206	4.93594	5.22913
Gpr3	GPR3	TC01000362.hg.1	5.77943	5.48911	5.53786	5.50331	5.94972	5.63507	5.78096	5.69788	5.43971	5.58557	5.43497	5.89382	5.60746	5.78161	5.58466	5.89194	5.72863	5.89289	5.40692	5.81259	5.39957	5.46057	5.52216	5.68005	5.4938	5.56897	5.51456	5.4491	5.7455	5.32551	5.7061	5.25276	5.20988	5.741	5.27387	5.08495	5.9891	5.64273	5.59439	5.58696	5.57941	5.66194	5.67904	5.96382	5.64653	5.73747	5.80763
Gpr75	GPR75	TC02005025.hg.1	5.62519	5.51461	5.35281	5.6212	5.54697	5.46142	5.55845	5.39141	5.36067	5.47405	5.54226	5.47738	5.36444	5.54542	5.54706	5.54638	5.61618	5.71794	5.65273	5.51153	5.45456	5.579	5.47377	5.63521	5.49271	5.42152	5.52198	5.56348	5.41943	5.52897	5.60601	5.37694	5.43238	5.52551	5.21919	5.13837	5.69044	5.43886	5.43862	5.54359	5.47276	5.54749	5.53156	5.72107	5.69714	5.30328	5.29067
Cxcr3	CXCR3	TC0X001128.hg.1	5.65698	5.43835	5.33618	5.52781	5.72428	5.70573	5.644	5.66387	5.46144	5.55458	5.61513	5.95476	5.43181	5.57554	5.52579	5.76212	5.69323	5.62489	5.39731	5.75743	5.47417	5.35073	5.42378	5.95246	5.49004	5.46697	5.60912	5.56532	5.87074	5.42022	5.82225	5.41408	5.57395	5.56308	5.4441	5.19314	5.84396	5.44193	5.41407	5.46937	5.48247	5.63686	5.54644	5.58306	5.73714	5.56611	5.51432
Htr5a	HTR5A	TC07001035.hg.1	5.56771	5.34646	5.42574	5.38564	5.57794	5.65386	5.53646	5.72434	5.2578	5.63649	5.15321	5.42981	5.47302	5.68075	5.58118	5.58295	5.465	5.6801	5.3852	5.64723	5.41107	5.57343	5.53327	5.48051	5.50978	5.74624	5.30073	5.82014	5.33602	5.65466	5.4854	5.04916	4.99328	5.50743	4.99171	4.98857	5.50469	6.10623	5.35229	5.5243	5.44048	5.37631	5.65706	5.7092	5.6706	5.46421	5.46275
Galr3	GALR3	TC22000290.hg.1	5.68469	5.29605	5.29722	5.33742	5.98525	5.6871	5.57067	5.62033	5.44087	5.99054	5.49778	5.8179	5.5154	5.52749	5.77538	5.91689	6.03906	5.81928	5.63161	5.84557	5.36435	5.71585	5.3241	5.54613	5.42674	5.45492	5.40628	5.53317	5.57267	5.47206	5.86782	5.29569	5.51689	5.35937	5.22765	4.81614	5.67236	5.63393	5.33346	5.60251	5.31859	5.54452	5.49185	5.57153	5.57311	5.42656	5.70901
Gpr35	GPR35	TC02005016.hg.1	5.44513	5.45705	5.20952	5.56113	5.74345	5.59265	5.56315	5.43485	5.49987	5.58499	5.58653	5.6978	5.37529	5.67583	5.74288	5.84185	5.9388	5.78044	5.4435	5.55099	5.45024	5.44405	5.36452	5.63799	5.4365	5.45391	5.46407	5.51863	5.65469	5.54326	5.64649	5.26291	5.31832	5.54747	5.37152	5.217	5.92583	5.39908	5.39356	5.38973	5.52127	5.4475	5.63416	5.60497	5.61705	5.65842	5.44893
P2ry1	P2RY1	TC03000835.hg.1	5.39438	5.49763	5.36784	5.11155	4.75515	5.32099	5.55341	5.68582	5.30452	5.3626	5.09477	5.6351	4.89686	5.28045	5.58331	5.38254	5.91147	5.42925	5.73725	5.12581	5.24173	5.35219	4.93228	5.19248	5.45968	5.32426	5.07048	5.46449	5.11607	5.8594	5.23396	5.37994	5.37021	5.65312	5.89712	5.39374	5.39696	5.45852	5.93469	5.46399	5.39818	5.79038	5.33372	5.53795	5.62305	5.29212	5.17021
Gprin2	GPRIN2	TC10000300.hg.1	5.47077	5.55079	5.19773	5.32114	5.84541	5.68567	5.59205	5.30005	5.38952	5.48564	5.63156	5.44111	5.47612	5.52809	5.39917	5.64297	5.52443	5.98595	5.42239	5.35303	5.47394	5.36876	5.24868	5.46632	5.44649	5.16599	5.5426	5.52476	5.4733	5.47405	5.56389	5.50366	5.59917	5.52415	5.33194	5.03317	5.58483	5.36838	5.19231	5.51027	5.29815	5.50719	5.67482	5.5426	5.87512	5.51185	5.3624
Grm6	GRM6	TC05002129.hg.1	5.50874	5.33343	5.30163	5.54668	5.77548	5.6657	5.6815	5.37192	5.49754	5.52585	5.51098	5.64525	5.47763	5.66959	5.45943	5.82959	5.83826	5.69943	5.44329	5.54569	5.39564	5.81263	5.36322	5.77612	5.37992	5.41385	5.42326	5.40775	5.53755	5.40195	5.69119	5.37101	5.30015	5.49104	5.41845	5.32835	5.86251	5.38131	5.4077	5.41875	5.49961	5.66274	5.61225	5.69722	5.63603	5.5032	5.54743
Gpr173	GPR173	TC0X000309.hg.1	5.38251	5.50239	5.04971	5.67503	5.54761	5.37027	5.11948	5.68303	5.74787	5.53445	5.18796	5.70004	5.51244	5.57781	5.49791	5.54143	5.54842	5.55538	5.46519	5.44479	5.39419	5.55959	5.5511	5.66468	5.82222	5.56106	6.15165	5.7055	5.32412	5.44614	5.4502	5.39696	5.41476	5.56353	5.30607	5.02096	5.29017	5.4286	5.56459	5.54947	5.76269	5.5738	5.7082	5.81307	5.92963	5.40518	5.30636
Ltb4r2	LTB4R2	TC14002195.hg.1	5.54639	5.47443	5.29892	5.39817	5.60564	5.54617	5.60308	5.34472	5.36629	5.53393	5.47411	5.53858	5.79921	5.44196	5.46141	5.61858	5.84107	5.64962	5.54089	5.48908	5.40881	5.77446	5.15112	5.66636	5.43885	5.31216	5.44485	5.52191	5.71308	5.27419	5.74524	5.35123	5.34788	5.54844	5.31342	5.22681	5.78343	5.35457	5.42459	5.4006	5.57548	5.75569	5.56595	5.72045	5.80107	5.49641	5.27895
Npy2r	NPY2R	TC04000782.hg.1	5.47677	5.37846	5.34733	5.51528	5.59584	5.5119	5.79262	5.39923	5.42607	5.56714	5.64245	5.67802	5.44418	5.50306	5.4753	5.98025	5.9337	5.60199	5.36572	5.68583	5.3875	5.63718	5.41313	5.5273	5.26739	5.16986	6.39893	5.26425	5.53648	5.27837	5.58952	5.48036	5.48052	5.46322	5.38429	5.0169	5.7991	5.4007	5.53003	5.30879	5.37837	5.59873	5.26245	5.49897	5.5267	5.78979	5.4277
Bdkrb2	BDKRB2	TC14002310.hg.1	5.29725	5.51372	5.19359	5.62291	5.56233	5.4413	5.40767	5.19945	5.2236	5.37548	5.32106	5.39034	5.45406	5.33624	5.39151	5.40534	5.33601	5.52658	5.46537	5.22117	5.13285	5.25258	5.69024	5.8598	5.27904	5.16321	5.38777	5.26648	4.96865	5.12708	5.3129	5.20713	5.07263	5.27235	6.2976	4.99585	5.53147	5.17164	5.57376	5.30677	5.46884	5.93175	5.58071	5.69105	6.13727	5.21055	5.25264
Nmur1	NMUR1	TC02002865.hg.1	5.56824	5.40201	5.45502	5.38116	5.75796	5.58283	5.64386	5.36449	5.37331	5.39158	5.36269	5.79179	5.71486	5.69044	5.60721	5.78699	5.87612	5.8065	5.42294	5.82961	5.44212	5.7639	5.34098	5.5396	5.34236	5.47277	5.34945	5.4641	5.66367	5.26382	5.75984	5.29291	5.34285	5.39527	5.30468	5.07474	5.88425	5.36499	5.30967	5.43044	5.40363	5.69988	5.4271	5.71969	5.5062	5.40747	5.59271
S1pr5	S1PR5	TC19001167.hg.1	5.4768	5.3287	5.21396	5.52516	5.78502	5.49312	5.86296	5.16391	5.24034	5.54012	5.67295	5.80121	5.52233	5.80455	5.61107	5.80586	5.90307	5.91376	5.44273	5.76045	5.4418	5.73399	5.30046	5.78689	5.24523	5.40446	5.4133	5.34253	5.59299	5.36285	5.72536	5.3191	5.30189	5.37073	5.37687	5.31743	6.01345	5.37363	5.29851	5.3288	5.45661	5.61864	5.51491	5.58155	5.71274	5.36147	5.30641
Ghrhr	GHRHR	TC07000200.hg.1	5.40541	5.33601	5.22225	5.43678	5.7171	5.64307	5.65664	5.32741	5.4377	5.40797	5.51631	5.54478	5.46499	5.50784	5.53529	5.73453	5.71967	5.74002	5.38104	5.46952	5.3079	5.65453	5.23504	5.68324	5.28448	5.31551	5.37914	5.44541	5.53967	5.37461	5.67373	5.29743	5.28395	5.43344	5.34372	5.2759	5.77717	5.35878	5.2581	5.31249	5.39984	5.54153	5.55456	5.6973	5.56507	5.50011	5.36753
Npbwr1	NPBWR1	TC08000368.hg.1	5.60617	5.49379	5.2299	5.37981	5.90566	5.36811	6.15182	5.39455	5.65621	5.37176	5.835	5.76916	5.85429	5.81015	5.70494	5.90805	5.84533	5.91849	5.28659	5.57886	5.29317	6.06035	5.23393	5.72338	5.33279	5.02062	5.47005	5.46956	5.70914	5.54186	5.38629	5.24638	5.17234	5.61598	5.59905	5.02691	5.98489	5.29791	5.47517	5.16492	5.28352	5.68518	5.52699	5.85845	5.49945	5.71097	5.36009
Htr1a	HTR1A	TC05001404.hg.1	5.51155	5.33438	5.2221	5.45056	5.88635	5.61716	5.97272	5.39733	5.31361	5.52346	5.47182	5.62372	5.71085	5.68182	5.64706	5.94056	5.83653	5.72245	5.47509	5.86417	5.31864	5.82011	5.42544	5.79733	5.30513	5.38477	5.46358	5.3919	5.67136	5.37844	5.73748	5.36531	5.18804	5.30334	5.26422	5.27144	5.84062	5.30836	5.40927	5.30441	5.41993	5.67817	5.61552	5.7726	5.85526	5.34939	5.26398
Ptgfr	PTGFR	TC01000792.hg.1	5.005	5.45289	5.88509	4.89568	4.98113	4.96514	4.77151	5.33832	4.61895	5.09246	5.62452	4.98049	4.81535	5.1938	4.33829	4.84441	4.81828	4.91922	5.03454	4.74795	4.99911	5.2761	4.98062	4.78866	5.35937	5.11116	5.53349	4.904	4.94849	5.34827	4.96156	5.92712	5.87129	5.36312	5.76914	7.18949	5.42437	4.9503	5.01515	5.35231	5.27918	5.79455	4.89608	4.88558	5.16166	4.81932	5.18137
Chrm1	CHRM1	TC11001885.hg.1	5.389	5.10379	4.96737	5.45426	5.94192	5.54205	5.71786	5.30559	5.38118	5.24511	5.30977	5.69336	5.26195	5.75708	5.52235	5.68427	5.84392	5.53607	5.30021	5.52498	5.24617	5.83321	5.05049	5.34732	5.29558	5.31446	5.7516	5.3512	5.57957	5.30894	5.6945	5.28811	5.28754	5.56125	5.12746	5.03201	5.75354	5.33285	5.17174	5.25913	5.43714	5.48943	5.57852	5.5979	5.68703	5.479	5.44294
Lpar6	LPAR6	TC13000655.hg.1	4.99871	5.03329	5.29378	5.05835	5.23878	5.1223	4.88332	5.044	5.09965	4.95974	5.14499	4.94695	4.66406	4.95587	4.80845	4.84108	4.77885	5.05892	4.8417	4.82407	5.11084	4.82206	5.0435	5.05654	5.20005	5.14398	5.37742	5.03824	4.95889	5.04442	5.23251	5.14145	5.34109	5.28787	5.26839	6.24065	4.858	5.05504	5.2946	5.16119	5.22015	5.23828	5.39806	4.89157	4.98189	5.18385	5.14583
Gprin3	GPRIN3	TC04001382.hg.1	5.21227	5.03541	5.11714	5.40001	4.81988	5.14702	4.3378	5.19648	4.96489	5.46677	4.92557	4.80585	5.46442	4.77678	5.52519	4.62382	4.92551	5.12618	5.6392	4.87811	5.08956	5.17022	5.04968	4.98464	5.39429	5.10689	5.64619	4.68446	4.70034	4.86841	5.07482	5.05914	5.38424	5.34654	4.85431	5.66194	4.89385	5.03304	5.35728	5.10493	5.38146	4.89632	5.32967	5.1425	5.23871	4.82332	5.22915
Cnr1	CNR1	TC06001932.hg.1	4.64709	5.11855	5.49234	5.22191	4.96767	5.13652	5.2237	5.11164	5.54964	5.12872	5.39992	5.47658	5.52387	5.10066	5.21971	4.92835	5.1129	5.24468	5.08417	5.10412	5.07512	5.18454	5.19278	4.83597	4.82782	4.85228	5.63267	5.08058	4.84295	5.08364	5.66316	4.84511	4.81982	5.14237	4.74025	5.16835	5.12839	5.18646	5.49375	5.09951	5.37836	4.74241	5.19257	5.20265	5.35996	4.8797	5.03059
Adcyap1r1	ADCYAP1R1	TC07000201.hg.1	5.22712	5.35728	5.28444	5.14622	5.31264	5.18004	5.18227	5.1061	4.95604	5.30949	5.25621	5.22423	5.13926	5.20446	5.17506	5.39913	5.3842	5.28747	5.12769	5.11076	5.03998	5.14834	5.14209	5.34465	4.9436	4.94999	6.05556	5.0559	5.19669	5.19703	5.20552	5.08945	5.08348	5.12162	5.19212	4.78404	5.33692	5.12179	5.20599	5.15979	5.09405	5.19001	5.23138	5.28586	5.15756	4.99419	5.19726
Drd2	DRD2	TC11002302.hg.1	5.22216	4.9921	4.93006	5.23955	5.44464	5.30009	5.63121	5.22802	5.44711	5.36394	5.10687	5.62819	5.42818	5.23134	5.42348	5.57086	5.68994	5.57978	5.1701	5.41254	5.13791	5.65945	5.08073	5.58221	5.02885	5.24042	6.75538	5.4019	5.29316	5.11754	5.46874	5.03739	5.11496	5.15288	5.09138	4.87742	5.5996	5.12812	5.17324	5.1106	5.32287	5.31281	5.13176	5.50814	5.61493	5.25539	5.23952
Fpr1	FPR1	TC19001787.hg.1	5.01795	4.63342	4.47086	4.72383	4.65844	4.72165	4.223	4.84979	4.49603	5.01345	4.05422	4.82462	4.59328	4.42162	4.81777	4.05312	4.26431	4.22667	5.57799	5.13745	4.38039	4.77254	6.23923	5.45712	5.57337	4.99005	5.15406	4.43299	4.33045	4.43044	5.40693	4.7229	5.3853	6.26312	4.70577	5.90194	4.94458	4.88311	5.41063	5.87906	5.86243	4.44622	5.13966	4.78237	5.10223	4.88185	5.29951
Mrgpra1	MRGPRX3	TC11000234.hg.1	5.40586	5.02709	5.17823	4.94107	5.35214	5.7248	4.8117	5.38265	4.9733	4.95543	4.67676	5.10092	5.06992	4.91558	4.85287	5.2955	4.94339	4.87512	5.64791	4.96071	4.89848	4.87288	4.91846	4.83076	4.99479	4.87915	4.89168	5.54658	5.22384	5.55533	4.93143	4.88793	4.73757	5.02541	4.93074	4.98277	4.55812	6.04492	4.90102	5.32579	5.19919	4.90041	5.07264	5.42917	5.4136	5.24317	5.23381
Mrgpra2a	MRGPRX3	TC11000234.hg.1	5.40586	5.02709	5.17823	4.94107	5.35214	5.7248	4.8117	5.38265	4.9733	4.95543	4.67676	5.10092	5.06992	4.91558	4.85287	5.2955	4.94339	4.87512	5.64791	4.96071	4.89848	4.87288	4.91846	4.83076	4.99479	4.87915	4.89168	5.54658	5.22384	5.55533	4.93143	4.88793	4.73757	5.02541	4.93074	4.98277	4.55812	6.04492	4.90102	5.32579	5.19919	4.90041	5.07264	5.42917	5.4136	5.24317	5.23381
Mrgpra2b	MRGPRX3	TC11000234.hg.1	5.40586	5.02709	5.17823	4.94107	5.35214	5.7248	4.8117	5.38265	4.9733	4.95543	4.67676	5.10092	5.06992	4.91558	4.85287	5.2955	4.94339	4.87512	5.64791	4.96071	4.89848	4.87288	4.91846	4.83076	4.99479	4.87915	4.89168	5.54658	5.22384	5.55533	4.93143	4.88793	4.73757	5.02541	4.93074	4.98277	4.55812	6.04492	4.90102	5.32579	5.19919	4.90041	5.07264	5.42917	5.4136	5.24317	5.23381
Mrgpra3	MRGPRX3	TC11000234.hg.1	5.40586	5.02709	5.17823	4.94107	5.35214	5.7248	4.8117	5.38265	4.9733	4.95543	4.67676	5.10092	5.06992	4.91558	4.85287	5.2955	4.94339	4.87512	5.64791	4.96071	4.89848	4.87288	4.91846	4.83076	4.99479	4.87915	4.89168	5.54658	5.22384	5.55533	4.93143	4.88793	4.73757	5.02541	4.93074	4.98277	4.55812	6.04492	4.90102	5.32579	5.19919	4.90041	5.07264	5.42917	5.4136	5.24317	5.23381
Mrgpra4	MRGPRX3	TC11000234.hg.1	5.40586	5.02709	5.17823	4.94107	5.35214	5.7248	4.8117	5.38265	4.9733	4.95543	4.67676	5.10092	5.06992	4.91558	4.85287	5.2955	4.94339	4.87512	5.64791	4.96071	4.89848	4.87288	4.91846	4.83076	4.99479	4.87915	4.89168	5.54658	5.22384	5.55533	4.93143	4.88793	4.73757	5.02541	4.93074	4.98277	4.55812	6.04492	4.90102	5.32579	5.19919	4.90041	5.07264	5.42917	5.4136	5.24317	5.23381
Mrgpra6	MRGPRX3	TC11000234.hg.1	5.40586	5.02709	5.17823	4.94107	5.35214	5.7248	4.8117	5.38265	4.9733	4.95543	4.67676	5.10092	5.06992	4.91558	4.85287	5.2955	4.94339	4.87512	5.64791	4.96071	4.89848	4.87288	4.91846	4.83076	4.99479	4.87915	4.89168	5.54658	5.22384	5.55533	4.93143	4.88793	4.73757	5.02541	4.93074	4.98277	4.55812	6.04492	4.90102	5.32579	5.19919	4.90041	5.07264	5.42917	5.4136	5.24317	5.23381
Mrgpra9	MRGPRX3	TC11000234.hg.1	5.40586	5.02709	5.17823	4.94107	5.35214	5.7248	4.8117	5.38265	4.9733	4.95543	4.67676	5.10092	5.06992	4.91558	4.85287	5.2955	4.94339	4.87512	5.64791	4.96071	4.89848	4.87288	4.91846	4.83076	4.99479	4.87915	4.89168	5.54658	5.22384	5.55533	4.93143	4.88793	4.73757	5.02541	4.93074	4.98277	4.55812	6.04492	4.90102	5.32579	5.19919	4.90041	5.07264	5.42917	5.4136	5.24317	5.23381
Mrgprb1	MRGPRX3	TC11000234.hg.1	5.40586	5.02709	5.17823	4.94107	5.35214	5.7248	4.8117	5.38265	4.9733	4.95543	4.67676	5.10092	5.06992	4.91558	4.85287	5.2955	4.94339	4.87512	5.64791	4.96071	4.89848	4.87288	4.91846	4.83076	4.99479	4.87915	4.89168	5.54658	5.22384	5.55533	4.93143	4.88793	4.73757	5.02541	4.93074	4.98277	4.55812	6.04492	4.90102	5.32579	5.19919	4.90041	5.07264	5.42917	5.4136	5.24317	5.23381
Mrgprb2	MRGPRX3	TC11000234.hg.1	5.40586	5.02709	5.17823	4.94107	5.35214	5.7248	4.8117	5.38265	4.9733	4.95543	4.67676	5.10092	5.06992	4.91558	4.85287	5.2955	4.94339	4.87512	5.64791	4.96071	4.89848	4.87288	4.91846	4.83076	4.99479	4.87915	4.89168	5.54658	5.22384	5.55533	4.93143	4.88793	4.73757	5.02541	4.93074	4.98277	4.55812	6.04492	4.90102	5.32579	5.19919	4.90041	5.07264	5.42917	5.4136	5.24317	5.23381
Mrgprb4	MRGPRX3	TC11000234.hg.1	5.40586	5.02709	5.17823	4.94107	5.35214	5.7248	4.8117	5.38265	4.9733	4.95543	4.67676	5.10092	5.06992	4.91558	4.85287	5.2955	4.94339	4.87512	5.64791	4.96071	4.89848	4.87288	4.91846	4.83076	4.99479	4.87915	4.89168	5.54658	5.22384	5.55533	4.93143	4.88793	4.73757	5.02541	4.93074	4.98277	4.55812	6.04492	4.90102	5.32579	5.19919	4.90041	5.07264	5.42917	5.4136	5.24317	5.23381
Mrgprb5	MRGPRX3	TC11000234.hg.1	5.40586	5.02709	5.17823	4.94107	5.35214	5.7248	4.8117	5.38265	4.9733	4.95543	4.67676	5.10092	5.06992	4.91558	4.85287	5.2955	4.94339	4.87512	5.64791	4.96071	4.89848	4.87288	4.91846	4.83076	4.99479	4.87915	4.89168	5.54658	5.22384	5.55533	4.93143	4.88793	4.73757	5.02541	4.93074	4.98277	4.55812	6.04492	4.90102	5.32579	5.19919	4.90041	5.07264	5.42917	5.4136	5.24317	5.23381
Mrgprb8	MRGPRX3	TC11000234.hg.1	5.40586	5.02709	5.17823	4.94107	5.35214	5.7248	4.8117	5.38265	4.9733	4.95543	4.67676	5.10092	5.06992	4.91558	4.85287	5.2955	4.94339	4.87512	5.64791	4.96071	4.89848	4.87288	4.91846	4.83076	4.99479	4.87915	4.89168	5.54658	5.22384	5.55533	4.93143	4.88793	4.73757	5.02541	4.93074	4.98277	4.55812	6.04492	4.90102	5.32579	5.19919	4.90041	5.07264	5.42917	5.4136	5.24317	5.23381
Mrgprx1	MRGPRX3	TC11000234.hg.1	5.40586	5.02709	5.17823	4.94107	5.35214	5.7248	4.8117	5.38265	4.9733	4.95543	4.67676	5.10092	5.06992	4.91558	4.85287	5.2955	4.94339	4.87512	5.64791	4.96071	4.89848	4.87288	4.91846	4.83076	4.99479	4.87915	4.89168	5.54658	5.22384	5.55533	4.93143	4.88793	4.73757	5.02541	4.93074	4.98277	4.55812	6.04492	4.90102	5.32579	5.19919	4.90041	5.07264	5.42917	5.4136	5.24317	5.23381
Mrgprx2	MRGPRX3	TC11000234.hg.1	5.40586	5.02709	5.17823	4.94107	5.35214	5.7248	4.8117	5.38265	4.9733	4.95543	4.67676	5.10092	5.06992	4.91558	4.85287	5.2955	4.94339	4.87512	5.64791	4.96071	4.89848	4.87288	4.91846	4.83076	4.99479	4.87915	4.89168	5.54658	5.22384	5.55533	4.93143	4.88793	4.73757	5.02541	4.93074	4.98277	4.55812	6.04492	4.90102	5.32579	5.19919	4.90041	5.07264	5.42917	5.4136	5.24317	5.23381
Crhr1	CRHR1	TC17002239.hg.1	5.12776	5.11629	4.98706	5.12576	5.0409	5.2881	4.9276	5.06745	5.28988	5.23018	5.10304	5.11242	5.05831	5.33669	5.28725	5.14747	5.20976	5.29063	5.18806	5.12188	5.20791	5.13791	5.18453	5.12258	5.24767	5.29432	5.04231	5.19957	5.08348	5.15107	5.04601	5.22551	5.00515	5.01724	4.95087	4.82764	5.10583	5.11741	5.34946	5.01073	5.18844	5.17472	5.26126	5.15768	5.29091	5.06798	5.14652
Gipr	GIPR	TC19000651.hg.1	5.14318	5.02238	5.03621	5.1585	5.38024	5.27942	5.36039	5.04784	5.06433	5.20638	5.3225	5.35703	5.38188	5.33806	5.2915	5.42483	5.63868	5.40298	5.16515	5.2713	5.04508	5.49456	5.02461	5.35804	4.92167	5.06845	5.23937	5.16141	5.34239	5.20255	5.39759	4.97716	5.09502	5.17909	5.0213	4.98819	5.68899	4.92627	5.03564	5.06067	5.10795	5.32504	5.207	5.39188	5.35911	5.14956	5.06597
Tacr1	TACR1	TC02002005.hg.1	4.81924	5.06114	5.25895	5.01337	5.5568	5.48021	5.62137	5.32039	5.67988	4.79701	5.52	5.43804	5.13603	5.09826	5.15776	5.23023	4.83794	5.09576	4.75805	6.09057	4.80665	5.06827	4.98821	5.91264	4.68339	5.02239	5.50065	4.82693	4.93626	4.69315	5.24542	4.82724	5.08455	4.68823	5.28148	4.82805	5.01036	4.99754	5.35923	5.01008	5.06287	5.40891	5.14306	5.00332	4.86693	5.0694	4.86343
Xcr1	XCR1	TC03001354.hg.1	4.96805	4.94119	5.06444	4.9745	5.44624	5.20228	5.22734	5.10883	5.01492	5.15774	5.14628	5.2915	5.17733	5.23687	5.06681	5.4321	5.14787	5.32523	4.99366	5.06527	5.0244	5.20233	4.97726	5.1973	5.06014	5.22318	5.03907	5.08107	5.20852	4.85657	5.24362	5.06135	5.08751	5.17796	5.19487	4.89429	5.41819	5.07346	5.00972	5.02337	5.17175	5.18295	5.08612	5.21522	5.23418	5.42158	5.22806
Hcrtr1	HCRTR1	TC01000412.hg.1	5.17866	5.06218	5.06889	5.122	5.52978	5.22149	5.39299	5.0966	4.95064	5.19628	5.18523	5.41238	5.29545	5.23105	5.10832	5.4639	5.45627	5.40893	5.0316	5.34576	5.02035	5.16414	4.98669	5.40399	4.88422	5.01826	5.45314	4.96123	5.14863	5.06288	5.35061	4.9039	5.00483	5.10188	5.13671	4.98629	5.52126	4.99701	4.97625	5.11171	5.1725	5.17987	5.11279	5.29839	5.26474	5.13117	5.16002
Tacr2	TACR2	TC10001356.hg.1	5.04784	5.12195	4.76959	5.23708	5.27528	5.2272	5.27965	5.12358	5.22525	5.01655	5.1176	5.07491	5.21662	5.27215	5.23918	5.36276	5.4232	5.2307	5.14479	5.0142	4.94273	5.55148	4.92006	5.07443	5.08322	4.93691	5.01319	5.06256	5.13659	5.10104	5.25892	4.89745	4.92859	4.97501	4.92693	5.01151	5.36007	5.04089	5.01116	5.01341	5.09357	5.11696	5.11352	5.40624	5.2671	4.98707	5.03024
Adra2a	ADRA2A	TC10000811.hg.1	4.89242	5.0006	5.23567	4.95601	4.99442	4.96606	4.81286	4.91576	4.71891	5.2224	5.27122	5.05488	4.95043	4.9679	4.99073	4.82458	4.98021	4.8494	4.83932	4.9909	5.04102	5.40876	4.99209	5.09412	5.07587	5.08746	5.40175	4.67138	5.06032	4.67617	5.04485	5.02202	4.97791	5.03	5.43965	4.71493	5.10694	4.91535	5.01286	5.00399	5.00371	5.35965	5.27936	5.11982	4.86792	4.96147	4.98476
Gpr52	GPR52	TC01001523.hg.1	4.63388	4.9543	5.1592	4.78257	4.95991	4.95303	4.7418	5.00017	4.56792	4.77575	5.47311	4.91361	4.69356	4.91494	4.82974	4.82477	4.61979	4.75396	4.63794	4.67237	5.11821	5.25358	5.08643	4.45362	5.19902	5.11156	5.24428	4.79564	4.57349	4.92749	4.71748	4.92722	4.92459	4.96552	5.00736	5.113	4.82848	4.92035	5.34707	4.69755	5.08443	4.94505	4.8605	4.87162	4.90786	5.15607	5.25297
Cckar	CCKAR	TC04001095.hg.1	5.03764	4.78442	4.74337	4.91001	5.01057	5.11581	4.87605	5.21685	4.65812	4.70918	4.55543	4.68223	4.64475	4.89553	4.77079	4.75603	5.0066	4.87218	5.19623	4.78463	5.15611	5.10432	5.02989	4.92784	4.92827	4.8673	4.61728	5.36041	4.6663	5.62692	4.73648	4.88924	4.73517	4.84018	4.44131	4.89046	5.31795	5.43343	5.00293	5.22457	5.28221	4.79416	4.9522	5.44758	5.51522	4.50915	5.06997
Cxcr5	CXCR5	TC11001073.hg.1	4.834	4.89445	4.83202	4.91263	5.165	4.97146	5.3982	5.04	5.07102	4.90122	5.13539	5.41029	5.08609	5.16947	5.17103	5.25757	5.35913	5.43507	4.89683	5.1054	4.99554	5.22112	5.05121	5.20789	4.95714	4.81861	5.26705	5.04414	5.02791	5.0255	5.19223	4.99291	4.66224	5.21853	4.81357	4.65098	5.31553	5.00032	4.91831	4.92975	4.92292	5.30527	5.17481	5.28103	5.17977	5.04084	4.86849
Gprc5a	GPRC5A	TC12000182.hg.1	5.06132	4.92065	5.13311	5.05227	5.424	4.86728	5.16571	4.62392	4.58909	6.03063	4.89974	4.94346	5.42925	5.09131	5.38567	5.01456	5.13429	4.94055	4.86079	4.82412	4.9067	5.49974	5.17232	5.31461	4.65664	5.2448	4.65604	4.92789	4.95858	4.82447	5.522	4.75871	4.73627	5.82483	5.09807	4.75991	5.41303	4.68746	4.87989	4.86616	5.5391	5.41136	4.79246	4.98768	5.41411	4.80538	4.83547
P2ry13	P2RY13	TC03001906.hg.1	3.68864	4.37557	5.39871	4.19165	3.65466	4.42218	3.91498	5.21035	4.8495	3.5561	3.70498	4.37446	4.20696	4.69242	3.34135	4.61783	4.32105	3.77619	4.09017	4.27202	4.41684	4.03675	4.59088	4.73266	4.75037	4.66064	5.18031	4.63534	4.46528	4.37814	4.14221	5.13988	4.86207	5.06123	4.09421	7.28552	4.91331	5.12467	5.29981	5.48842	5.61561	4.82457	5.0084	5.16096	4.64813	4.22492	4.61449
Vipr1	VIPR1	TC03000219.hg.1	4.89018	5.02214	5.11971	4.92848	5.12944	4.93773	5.04229	4.8746	4.91035	4.91767	5.24636	5.13441	4.95617	5.04945	5.05498	5.21023	5.27205	5.09004	4.84918	5.01024	4.90902	5.03426	4.78433	5.25277	4.97194	4.86054	4.98727	4.97778	5.02291	4.82707	5.11484	4.92807	5.0143	5.01329	4.83971	4.663	5.26179	4.93385	4.93729	4.94314	4.9998	4.9638	5.03187	5.05672	5.07701	4.9567	4.98814
Htr6	HTR6	TC01000251.hg.1	5.0671	4.96233	4.94437	4.91711	5.30888	5.08645	5.12795	4.91954	4.91404	5.19656	5.10797	5.2983	5.28415	5.17522	5.48304	5.44082	5.62389	5.71209	5.13484	5.14874	4.84618	5.04217	4.90543	5.20216	4.96405	4.7976	4.94713	4.96026	5.15353	4.87254	5.25327	4.90027	4.98104	5.32865	4.97909	4.55695	5.34627	5.00311	4.91002	4.80561	5.06768	5.01118	5.04465	5.31004	5.39994	5.19963	5.09596
Adra2b	ADRA2B	TC02002100.hg.1	4.89159	4.85142	4.84934	4.97959	5.48085	5.04186	5.43374	4.76466	4.91233	5.04549	5.61585	5.37969	4.97288	5.02245	5.01524	5.14649	5.46195	5.18953	5.02669	5.11569	4.80177	5.18643	4.89562	5.08704	4.80167	4.87107	5.15896	5.00889	5.23706	4.81574	5.0326	4.87286	4.84296	4.91074	4.94425	4.75764	5.39307	4.91611	4.93133	4.86715	5.01732	5.43312	4.98085	5.15646	5.12695	5.09647	4.92581
Aplnr	APLNR	TC11001786.hg.1	4.93558	4.911	5.02431	4.8772	4.96081	4.86747	5.04044	4.73197	4.61623	4.90588	5.17368	4.69049	4.78095	5.12181	4.9651	5.02206	4.99986	5.06829	4.72828	5.03197	4.92999	4.85284	4.79108	5.14597	4.71654	4.56395	4.74501	5.00774	4.82094	4.84161	5.17046	5.03168	5.20155	4.8785	5.0873	4.81127	5.29809	4.62686	4.48182	4.84649	4.86211	5.41292	5.44228	5.23915	5.1161	4.70989	4.84759
Adra1d	ADRA1D	TC20000584.hg.1	4.88041	5.32967	5.08562	4.98876	5.32177	4.86494	4.95267	4.9473	4.86095	4.68908	5.15978	4.99966	4.90321	4.85905	5.38397	5.2041	5.2924	5.15742	4.78015	5.12292	4.74856	5.06367	4.78831	5.28211	4.94312	4.70215	4.84016	4.79235	4.80722	4.89208	5.13296	4.9006	4.91485	4.99173	5.0669	4.63981	5.0047	4.60474	4.95551	5.00624	5.0413	5.01501	5.03132	5.52839	5.25358	5.02919	4.77283
P2ry4	P2RY4	TC0X001112.hg.1	4.71497	4.85995	4.96058	4.73054	5.08937	4.89608	5.09509	5.06926	5.02027	5.15549	5.07411	5.18527	5.04379	4.97194	4.53235	5.06781	5.22474	5.19996	4.96154	5.47608	5.00895	5.06334	4.85675	5.05444	5.09939	4.80687	4.97976	5.0055	5.11356	4.99699	5.28443	4.95516	4.76944	5.06983	4.86864	4.72198	5.40635	4.71672	5.08247	4.86151	5.0195	5.09454	5.01882	5.40063	5.25574	5.13214	4.99859
Xcr1	XCR1	TC03002887.hg.1	4.66116	4.92579	4.82833	4.64158	5.37707	5.06011	5.24855	4.89732	4.76181	4.87679	4.95362	4.8919	4.85294	5.1108	4.8378	5.32422	4.77033	5.2969	4.86822	5.16831	4.62133	4.98852	4.83258	4.83426	4.82483	5.04248	4.9138	4.93518	5.28987	4.7768	5.00377	4.9576	4.74668	4.83716	4.90856	4.99647	4.97932	4.8148	4.89154	4.99735	5.17695	5.0705	4.90981	5.13401	5.40878	5.25614	4.96825
Sstr1	SSTR1	TC14000243.hg.1	4.93011	4.87451	4.75856	4.93289	5.41033	4.84975	5.28044	4.88259	4.94071	4.98336	5.02247	5.25754	4.86436	4.9618	5.04175	5.23808	5.0422	5.22834	4.68745	5.21951	4.79105	5.0249	4.61988	5.4416	4.87013	4.68757	4.82676	4.92479	4.90873	4.70638	5.22379	4.8032	4.87081	4.94227	5.05973	4.43934	5.03832	4.90593	4.83958	4.78454	4.83804	5.09107	4.90543	5.05529	5.07798	5.04354	4.91189
Ghsr	GHSR	TC03002005.hg.1	4.88938	4.77762	4.67852	4.89145	4.91266	4.95911	4.94503	4.95134	4.96208	4.84945	4.77767	5.06625	4.8821	4.83794	4.91587	5.19249	5.05859	5.24036	4.8165	4.98974	4.85305	5.0242	4.56386	4.95035	4.73689	4.60813	4.96305	4.86207	4.89849	4.74562	4.91446	4.77356	5.06126	4.91126	4.79999	4.6998	5.15711	4.82306	4.74992	4.83101	4.77048	4.63417	4.85124	5.09308	5.04593	5.27736	5.06382
Gpr26	GPR26	TC10000903.hg.1	4.88618	4.79082	4.68201	4.83175	5.04657	5.18195	4.98467	4.65559	4.57053	4.84612	4.80804	4.94442	4.7735	4.85582	4.68413	5.13645	5.24394	5.04401	4.7669	4.91125	4.72154	4.88638	4.69033	5.13951	4.50568	4.67204	4.90016	4.97344	4.94847	4.89694	5.22731	4.78897	4.7704	4.93979	4.67485	4.66303	5.25075	4.71076	4.86397	4.73282	4.7175	4.84736	4.93142	4.78715	5.0212	4.83178	4.82772
Gpr101	GPR101	TC0X001421.hg.1	4.73192	4.79345	4.86859	4.95919	5.21604	4.84129	5.11002	4.77437	4.72417	5.2088	4.91631	4.85276	4.9083	4.85025	4.88788	5.14653	4.89259	4.92519	4.74758	5.02115	4.63604	4.74698	4.88685	4.88715	4.64615	5.0515	4.8656	5.14292	5.04032	4.83416	4.82429	4.5929	4.86849	4.86494	4.89856	4.90496	4.81723	4.75119	4.61287	4.78591	4.94382	4.82313	4.75906	5.13638	4.89976	4.88027	5.16442
Ntsr1	NTSR1	TC20000495.hg.1	4.98758	4.55928	4.67213	4.83516	5.10592	5.09851	5.27462	4.76204	4.91488	4.98956	5.04226	5.06718	4.922	5.09768	4.79697	4.89734	5.2619	5.10663	4.72328	5.30788	4.71962	5.05609	4.95621	5.2097	4.65927	4.70155	4.88559	4.66111	5.06836	4.72619	4.97783	4.68002	4.77297	4.83795	4.85545	4.64829	5.27218	4.80406	4.84398	4.76072	4.89915	4.79237	4.77965	4.89628	4.91593	5.05969	4.88218
Gpr63	GPR63	TC06001955.hg.1	4.67078	4.80111	4.95318	4.79913	4.74141	4.7756	4.73062	4.96179	4.5018	4.63586	4.69096	4.52002	4.45738	4.60391	4.74832	4.59229	4.64349	4.45011	4.8201	4.41897	4.87009	4.83146	4.64625	4.42887	4.81261	4.77275	4.56018	4.79154	4.74763	4.96598	4.46651	4.63614	4.45573	4.81287	4.71612	4.76924	4.75956	4.60479	4.71318	4.6176	4.87133	4.78003	4.82921	4.89921	5.02195	4.57647	4.83024
Aplnr	APLNR	TC11003162.hg.1	4.76171	4.99164	4.85942	4.52679	4.85531	4.87983	4.81677	4.66447	4.46569	4.73227	4.84557	4.74215	4.68462	4.74329	4.67079	4.50217	5.17327	4.89218	4.55146	4.74575	4.95894	4.88264	4.63226	4.89525	4.51851	4.42342	4.54614	4.77473	4.59829	4.65641	4.91168	4.74263	5.04611	4.46152	5.10111	4.40191	5.09751	4.55619	4.28773	4.79062	4.77823	5.27856	5.01429	4.88078	4.82972	4.7386	4.71824
P2ry12	P2RY12	TC03001907.hg.1	4.21642	4.02184	4.06078	4.51533	3.25926	4.23156	3.58503	4.5741	4.35025	4.07142	4.14583	4.44394	4.08918	4.65425	4.36471	4.24319	4.72575	4.39394	4.90015	4.11822	5.05857	4.50888	4.3722	4.24952	4.94033	4.74538	5.18758	4.35827	4.4846	4.86779	3.75735	4.60726	4.17257	4.59213	3.96103	6.96129	4.50564	4.85505	4.92999	4.64892	4.92386	4.31871	5.08868	4.63926	4.69446	4.23967	4.64176
Ccr1	CCR1	TC03001355.hg.1	3.71266	4.06854	4.29053	4.39145	3.93414	3.57496	3.5632	4.51422	3.79851	3.64093	3.90393	4.01096	3.56003	3.46948	3.57511	3.50573	4.06331	4.0181	3.3941	4.24802	3.87224	3.31399	4.98331	5.14604	4.4354	4.21855	4.99822	3.72185	3.48266	3.96828	4.96104	4.20491	5.2696	6.14424	3.92483	6.12266	3.69933	4.18898	4.44372	5.65638	5.85133	4.46777	4.90215	4.24261	5.05752	3.99031	4.4837
Ccr1l1	CCR1	TC03001355.hg.1	3.71266	4.06854	4.29053	4.39145	3.93414	3.57496	3.5632	4.51422	3.79851	3.64093	3.90393	4.01096	3.56003	3.46948	3.57511	3.50573	4.06331	4.0181	3.3941	4.24802	3.87224	3.31399	4.98331	5.14604	4.4354	4.21855	4.99822	3.72185	3.48266	3.96828	4.96104	4.20491	5.2696	6.14424	3.92483	6.12266	3.69933	4.18898	4.44372	5.65638	5.85133	4.46777	4.90215	4.24261	5.05752	3.99031	4.4837
Vipr2	VIPR2	TC07002085.hg.1	4.7201	4.68769	4.75206	4.68968	5.12151	4.8273	4.99088	4.57921	4.72837	4.92747	4.9104	4.97305	4.96377	4.80054	4.81408	4.99031	5.20517	5.10894	4.75431	4.92397	4.58337	5.03365	4.57999	5.02296	4.61406	4.58408	4.57598	4.76994	5.00144	4.70566	4.85773	4.60016	4.74489	4.79773	4.69913	4.54022	5.08442	4.66658	4.76961	4.70562	4.7936	5.11481	4.76358	4.83155	4.87783	4.89557	4.68168
Glp1r	GLP1R	TC06000557.hg.1	4.62825	4.82187	4.67256	4.61307	5.01419	4.71109	4.88051	4.57737	4.70465	4.75209	4.76017	4.69441	4.72365	4.81074	4.86131	4.85107	5.04974	5.01523	4.575	4.79529	4.58433	4.8969	4.54176	4.95974	4.56848	4.69985	4.54728	4.6715	4.75496	4.63224	4.80862	4.86755	5.17696	4.56486	5.93868	4.60473	5.04744	4.61909	4.72209	4.55339	4.7463	5.15534	4.95683	4.82375	4.85092	4.70997	4.70715
Ghr	GHR	TC05000191.hg.1	4.28757	4.96416	6.20633	4.55959	4.396	4.37169	4.53839	4.33063	4.2062	4.67297	5.61377	4.24548	4.19951	4.38895	4.44471	4.32405	4.36704	4.24021	4.36345	4.29241	4.48386	4.68235	4.45391	4.43141	4.66327	4.48555	4.10388	4.34749	4.29429	4.6757	4.35316	5.24933	4.77823	4.97559	4.91966	4.96407	4.71619	4.26564	4.5503	4.63142	4.26133	4.91478	4.27234	4.16125	4.40517	4.59058	4.597
Galr2	GALR2	TC17000864.hg.1	4.8348	4.61456	4.58769	4.67028	5.22824	4.94682	4.88652	4.81147	4.65828	4.74095	4.86001	5.31697	5.06125	4.79016	4.99259	5.26691	5.25788	4.85028	4.71067	5.04769	4.80255	4.51379	4.83668	4.9575	4.67555	4.7037	4.50563	4.73123	4.72297	4.42364	4.76046	4.66679	4.71692	4.56092	4.84952	4.55922	5.04243	4.65507	4.96095	4.67772	4.80149	5.02859	4.63802	5.06737	4.52628	4.9574	4.90443
Sctr	SCTR	TC02002254.hg.1	4.62078	4.72343	4.50601	4.58275	4.9063	4.74023	4.78851	4.63986	4.63612	4.72319	4.86394	4.70712	4.76826	4.85917	4.84926	4.96579	5.09795	5.04106	4.59907	4.85873	4.68193	4.93971	4.51187	4.89377	4.63793	4.52163	4.61168	4.67686	4.6734	4.61713	4.90287	4.58311	4.65081	4.7451	4.44946	4.44548	5.11709	4.58477	4.56261	4.56724	4.62307	4.80205	4.77001	4.96033	4.94699	4.79096	4.74625
Avpr1b	AVPR1B	TC01001719.hg.1	4.61427	4.55658	4.56224	4.64536	5.0756	4.71018	4.79638	4.56384	4.60568	4.85579	4.8686	4.79881	4.90581	4.78272	4.87751	4.81358	5.34881	4.71616	4.57153	4.88926	4.70859	4.53091	4.4942	4.79659	4.52894	4.53045	4.64857	4.75342	4.66404	4.76469	4.73306	4.37767	4.58778	4.67527	4.63154	4.4737	5.15566	4.60889	4.6008	4.56787	4.78694	4.76978	4.72781	4.89107	5.006	4.93343	4.76933
Gpr176	GPR176	TC15001225.hg.1	4.5135	4.57004	4.54473	4.78003	4.99907	4.54361	5.20209	4.53097	4.70724	4.73011	4.68207	4.78489	4.63232	4.67256	4.68064	4.84006	5.16214	4.93053	4.53487	4.69962	4.58891	4.97979	4.46455	4.81279	4.54624	4.62211	4.95671	4.56039	4.6938	4.43919	4.73718	4.58003	4.54018	4.75573	4.82915	4.32094	4.65872	4.58834	4.52423	4.46678	4.56274	4.77291	4.61062	4.77375	4.64692	4.67599	4.61095
Bdkrb1	BDKRB1	TC14002311.hg.1	4.51146	4.52116	4.54876	4.62813	4.80738	4.64285	4.66266	4.4204	4.59447	4.71828	4.65186	4.74688	4.62605	4.71496	4.72625	4.7481	4.56968	4.59044	4.49991	4.60434	4.51786	4.6741	4.67851	4.61412	4.66368	4.50422	4.63807	4.60773	4.77551	4.4258	4.75833	4.53166	4.52375	4.63371	4.83821	4.43402	4.71473	4.50599	4.56321	4.49038	4.84001	4.7216	4.6566	4.73485	4.81151	4.67783	4.71023
Gpr149	GPR149	TC03001920.hg.1	4.96405	4.74764	4.28178	4.53266	4.28678	5.05074	4.30205	5.25129	4.13133	4.6765	3.64666	3.77818	4.40053	4.36076	4.66806	4.07438	3.93833	4.10426	5.18026	4.28391	4.80264	4.20441	4.81807	4.00175	4.85784	4.64743	3.50982	5.23437	4.02842	5.12413	4.09583	3.86453	3.92854	4.28827	3.55856	4.6914	4.63805	5.29925	4.38661	4.97689	4.51098	3.68631	4.57641	4.51462	5.0142	3.81381	4.51139
Ccr10	CCR10	TC17001539.hg.1	4.43845	4.70169	4.24589	4.83578	4.9336	4.62478	4.77496	4.54807	4.37788	4.50462	4.48446	4.70316	4.5432	4.64891	4.93436	4.79929	5.06351	4.61963	4.84056	4.73177	4.35057	4.92841	4.4825	4.7956	4.57762	4.46156	5.01544	4.67612	4.86306	4.67124	4.92836	4.68879	4.472	4.66378	4.57398	4.39573	4.68791	4.29507	4.7668	4.49957	4.49262	4.81381	4.64561	4.73557	4.89911	4.37735	4.39225
Gpr182	GPR182	TC12000519.hg.1	4.56536	4.49513	4.33441	4.49929	4.87989	4.59873	4.76997	4.34134	4.51766	4.60445	4.48567	4.7261	4.65411	4.61816	4.46542	4.85153	4.83537	4.78515	4.42426	4.50049	4.44861	4.60657	4.58099	4.74747	4.52606	4.25641	4.5383	4.39148	4.71134	4.3534	4.69167	4.54375	4.49893	4.55283	4.45428	4.36432	4.71732	4.47065	4.43079	4.42918	4.58128	4.61992	4.57661	4.63712	4.65696	4.51105	4.74326
Gpr119	GPR119	TC0X001361.hg.1	4.67456	4.49055	4.29295	4.49916	4.78444	4.54797	4.61871	4.28069	4.66711	4.73487	4.43358	4.72138	4.71403	4.67925	4.77678	4.77634	4.80562	5.06055	4.46447	4.93252	4.4401	4.97839	4.38701	5.09347	4.40809	4.41988	4.43741	4.54605	4.72877	4.54746	4.87691	4.42009	4.31781	4.28643	4.38812	4.51666	5.35947	4.37417	4.44612	4.3374	4.46944	4.48765	4.72185	4.76992	5.06924	4.48754	4.51057
Grm2	GRM2	TC03000322.hg.1	4.60807	4.48752	4.41902	4.47022	4.76628	4.51225	4.73526	4.47605	4.65313	4.75947	4.67378	4.80857	4.66878	4.63954	4.65948	4.92342	4.93566	4.88957	4.57772	4.7499	4.38562	4.6507	4.44369	4.71084	4.40771	4.44877	4.52579	4.50883	4.66184	4.39246	4.8325	4.406	4.46183	4.5225	4.48575	4.37147	4.84068	4.44636	4.54722	4.51334	4.51429	4.64112	4.60075	4.69355	4.94967	4.69437	4.53228
Adrb3	ADRB3	TC08001140.hg.1	4.65773	4.3958	4.33073	4.52893	4.74492	4.57001	4.76419	4.50992	4.50103	4.50784	4.53972	4.73221	4.67822	4.85286	4.80605	4.54983	4.77075	4.79058	4.60003	4.65017	4.40992	4.83284	4.39076	4.51467	4.28658	4.42627	4.47951	4.35812	4.80439	4.43145	4.74884	4.38611	4.43832	4.70468	4.48048	4.31843	4.89274	4.37035	4.4028	4.42662	4.60467	4.82309	4.57321	4.64961	4.84487	4.47699	4.56914
Chrm2	CHRM2	TC07000852.hg.1	4.30201	4.40838	4.57573	4.62287	4.82676	4.56681	4.55743	4.44013	4.4179	4.53623	4.40676	4.49007	4.6552	4.52046	4.6801	4.9065	4.87663	4.76726	4.4069	4.51288	4.36247	4.77447	4.38495	4.77088	4.37072	4.54337	6.1839	4.43577	4.56294	4.54162	4.61792	4.65444	4.45058	4.48757	4.3479	4.43299	4.82914	4.27484	4.37445	4.48209	4.4749	4.75108	4.6915	4.6455	4.59521	4.62936	4.49848
Acvr1c	ACVR1C	TC02002453.hg.1	4.20131	4.77035	6.70218	4.26521	4.358	4.39353	4.62267	4.2343	4.3195	4.49105	5.34771	4.31244	4.25037	4.44843	4.49687	4.43796	4.54247	4.42662	4.28921	4.27357	4.16398	4.51004	4.26469	4.34851	4.19306	4.28884	4.52533	4.39216	4.48352	4.33748	4.32586	4.64726	4.31693	4.60953	4.18553	4.66725	4.66613	4.36278	4.31708	4.41473	4.10017	4.87208	4.2671	4.36892	4.34373	4.33808	4.2868
Cnr2	CNR2	TC01002353.hg.1	4.4123	4.34009	4.40708	4.46398	4.72362	4.59804	4.8552	4.4862	4.46856	4.62915	4.66193	4.65631	4.60016	4.55649	4.84098	4.89084	4.77494	4.67846	4.40875	4.51984	4.27341	5.02556	4.40087	4.72269	4.30089	4.45993	4.43245	4.51604	4.80873	4.50817	4.61116	4.38164	4.38952	4.57616	4.47961	4.37808	4.85951	4.47227	4.38581	4.33304	4.46301	4.47575	4.53479	4.60735	4.64973	4.62936	4.51712
Htr7	HTR7	TC10001515.hg.1	4.29888	4.32553	4.185	4.24662	4.31032	4.46293	4.30911	4.48607	4.37469	4.31092	4.36838	4.23522	4.47275	4.5029	4.55296	4.59367	4.63809	4.62431	4.53608	4.54013	4.30959	4.47259	4.344	4.33265	4.3717	4.38294	4.22721	4.3976	4.4103	4.44716	4.41137	4.17995	4.2261	4.58786	4.06809	4.27816	4.52052	4.5679	4.25654	4.45388	4.44053	4.36311	4.45376	4.53384	4.50228	4.00801	4.3075
Ghr	GHR	TC05000192.hg.1	3.81207	4.24058	7.20461	3.82871	3.95746	3.92451	3.97609	4.05798	3.9515	4.35222	6.32171	3.8118	3.67491	3.8919	4.12923	4.11493	3.62992	3.84948	4.02458	3.47305	4.4584	3.79862	4.15936	4.16117	4.7624	4.50945	3.72787	3.91975	3.98617	4.30264	3.97937	5.78051	4.67748	4.88515	4.17599	4.16469	4.60468	3.73009	4.03792	4.63089	4.27182	4.92039	3.95356	3.71708	3.65718	4.19962	4.65417
Gpr61	GPR61	TC01000946.hg.1	4.46966	4.38305	4.18826	4.46839	4.58426	4.5497	4.57631	4.35112	4.51711	4.49548	4.32013	4.46455	4.43913	4.56729	4.63344	4.6195	4.77268	4.72999	4.60328	4.63672	4.28787	4.80346	4.42847	4.55754	4.33677	4.23079	4.49498	4.56311	4.61229	4.42244	4.59512	4.22995	4.26366	4.39109	4.26336	4.27889	4.83312	4.27851	4.1904	4.24848	4.36435	4.676	4.47096	4.71995	4.81455	4.39223	4.31269
Sstr2	SSTR2	TC17000821.hg.1	4.12594	4.31244	4.42942	4.74878	4.42683	3.87898	4.06778	3.81052	4.22065	5.43609	4.638	4.34498	4.44661	4.42175	4.50642	4.16896	4.27604	4.36682	4.10528	4.14434	4.37194	4.40997	4.36378	4.89887	4.15755	3.96166	4.77179	4.10803	4.25444	4.59987	4.18002	4.10123	4.20001	4.30792	4.28522	4.32868	3.91528	3.97526	4.19076	4.09984	4.87074	4.3177	4.30507	4.41997	4.32982	4.02968	4.15676
Grm8	GRM8	TC07003151.hg.1	4.44316	4.20051	3.84326	4.39264	4.10687	4.47244	4.05028	4.54187	4.35822	4.18651	4.00437	4.16788	4.24647	4.28157	4.379	4.44029	3.97158	4.04139	4.28762	4.12683	4.26462	4.00504	4.37409	4.32102	4.55872	4.22182	3.92369	4.50298	4.12954	4.52022	4.18678	3.97224	4.28069	4.43928	3.86505	4.05167	4.08354	4.56155	4.07647	4.50594	4.73247	3.7309	4.17552	3.96983	4.4645	4.15973	4.48208
Gpr12	GPR12	TC13000504.hg.1	4.24868	4.44148	4.10674	4.30214	4.24339	4.41416	4.19906	4.6008	4.4598	4.03212	4.46696	4.37742	4.23066	4.41209	4.71728	4.2957	4.39539	4.51116	4.58157	4.45253	4.16361	4.53344	4.09692	4.35913	4.57245	4.5438	4.12371	4.55939	4.4853	4.4119	4.11378	4.31316	4.10873	4.28959	4.20158	4.25277	4.29023	4.46053	4.30344	4.2963	4.31714	4.27061	4.26105	4.25248	4.43744	4.25584	4.57059
Ccr9	CCR9	TC03000251.hg.1	4.33266	4.40799	4.11916	4.35258	4.56943	4.36432	4.48044	4.18678	4.43255	4.30833	4.51311	4.47866	4.5899	4.46639	4.38112	4.65968	4.58206	4.57168	4.21019	4.12107	4.27167	4.66109	4.2256	4.3244	4.19022	4.20367	4.35399	4.42469	4.44103	4.36303	4.33265	4.25425	4.2384	4.34267	4.35928	4.42091	4.21728	4.25292	4.20088	4.15399	4.28382	4.41477	4.26552	4.54607	4.59596	4.53744	4.3941
Grm1	GRM1	TC06001063.hg.1	4.18063	4.22084	4.17188	4.19698	4.49342	4.35979	4.57392	4.18056	4.13864	4.36058	4.46596	4.30823	4.36938	4.40594	4.39565	4.58494	4.65963	4.44523	4.34867	4.42278	4.15037	4.52952	4.18788	4.49389	4.10981	4.09374	4.36087	4.20026	4.46374	4.11502	4.37762	4.20496	4.25253	4.3459	4.30804	4.20222	4.59233	4.19291	4.14245	4.15098	4.15618	4.41709	4.27651	4.37881	4.33889	4.44395	4.28522
Grm7	GRM7	TC03000024.hg.1	4.22759	4.1842	4.08894	4.30213	4.3012	4.50453	4.08568	4.41854	4.09257	4.22679	4.10238	4.09728	4.15942	4.28512	4.27557	4.46955	4.16551	4.12939	4.56796	4.2215	4.23103	4.2287	4.20328	4.1099	4.09469	4.27822	4.09386	4.44639	4.20323	4.36811	4.03441	3.95964	4.01918	4.11968	3.98437	4.01525	4.47503	4.58361	4.15124	4.21951	4.18578	4.12258	4.21429	4.31455	4.41855	4.00785	4.21851
Ptger3	PTGER3	TC01005553.hg.1	4.15798	4.32384	5.04065	4.22247	4.33553	4.52113	3.98631	4.02938	3.91735	3.97586	4.91889	4.04191	3.95821	4.38563	4.1263	4.43328	3.91507	4.01291	3.97475	3.93845	4.2807	3.96351	4.02041	4.04653	4.26424	4.28869	4.127	3.97818	4.16278	4.09033	4.12133	3.92374	3.82069	4.3598	3.91806	4.22148	4.24204	4.43084	3.90879	4.30557	3.85611	4.30656	4.15982	4.11176	4.257	4.0029	3.85681
Gprin2	GPRIN2	TC10000301.hg.1	4.35814	4.05387	3.9666	4.28023	4.18855	4.59859	4.24066	4.25114	4.18495	4.21434	4.34944	4.18579	4.42446	4.27822	4.2883	4.17899	4.2909	4.32042	4.45238	4.79177	4.24953	4.06805	4.13829	4.22628	4.19251	4.19337	4.24053	4.55011	4.09292	4.17507	4.2134	4.05494	4.26359	4.23601	4.15264	4.14456	4.28036	4.14304	4.06683	4.16875	4.13852	4.00139	4.40757	4.25729	4.35	4.51416	4.38531
Drd1	DRD1	TC05002083.hg.1	4.24266	4.1963	4.16246	4.32825	4.56238	4.35238	4.38235	4.29979	4.441	4.12608	4.32145	4.36896	4.38115	4.35486	4.29036	4.73412	4.43747	4.28062	4.09888	4.34492	4.0826	4.26516	4.18711	4.33523	3.86988	4.03519	4.15229	4.21706	4.47632	4.26113	4.13302	4.11879	4.1436	4.2535	4.45296	4.23849	4.61146	4.17937	4.08048	4.10343	4.15761	4.41253	4.44218	4.36761	4.32594	4.36149	4.06426
Gpr156	GPR156	TC03001689.hg.1	4.23701	4.03742	3.82013	4.52552	4.32281	4.19882	4.4803	4.40004	4.13041	4.18521	4.2341	4.47661	4.23875	4.39729	4.48898	4.39705	4.353	4.32862	4.45808	4.20135	4.08864	4.25312	4.0384	4.31242	4.14841	4.20181	4.23097	4.32919	4.36731	4.35261	3.96329	4.13137	4.0285	4.02353	4.12952	3.87327	4.29244	4.1925	3.94893	4.31005	4.18036	4.09605	4.31936	4.38841	4.36393	4.20512	4.19408
Gpr55	GPR55	TC02002856.hg.1	4.1182	4.02871	3.94241	4.24031	4.41398	4.19773	4.45274	4.06736	4.13251	4.15051	4.48037	4.35981	4.30456	4.30813	4.55563	4.35704	4.48766	4.51032	4.2817	4.17744	4.1147	4.52069	4.11578	4.33947	4.06109	4.13625	4.24663	4.21081	4.41208	4.12319	4.32574	4.08169	4.01541	4.27814	4.31232	3.81699	4.51889	4.09895	4.12889	4.18707	4.17775	4.31035	4.36184	4.56982	4.51053	4.23565	4.25479
Ptger3	PTGER3	TC01002774.hg.1	4.09536	4.12774	4.59698	4.15415	4.2147	4.51832	4.17217	4.18021	3.95662	4.05052	4.42018	4.02062	4.05923	4.16142	4.27332	4.26954	4.03041	4.14651	4.02948	3.94132	4.25413	4.21316	4.04186	4.00325	4.21568	4.26961	4.265	3.96486	4.02992	3.97161	4.07568	3.95631	3.98535	4.23553	3.93128	4.19681	4.20847	4.21154	3.9701	4.19442	3.97888	4.2194	4.06552	4.09071	4.15751	4.10783	4.03662
Prlr	PRLR	TC05002950.hg.1	3.77718	4.17454	3.96024	3.74371	4.19375	4.31623	3.95717	4.33084	4.07063	3.92182	3.90882	4.19913	3.42508	3.81773	3.90096	3.91145	3.88794	3.73021	3.97568	3.70787	4.00666	4.26012	3.88903	3.92786	4.26401	3.94075	6.69056	3.82476	4.01941	3.93978	3.88337	3.70829	3.84415	4.21419	3.80338	4.26586	4.18029	4.86055	4.0151	4.05211	3.86623	3.80287	4.06986	4.10263	3.9026	4.23523	4.35237
Adra1a	ADRA1A	TC08001076.hg.1	4.11768	4.08468	4.21171	4.24043	4.39948	4.28593	4.40704	4.05509	4.15936	4.28612	4.18155	4.25169	4.41042	4.36173	4.36922	4.42546	4.45857	4.32661	4.2416	4.36593	4.11107	4.40088	4.13124	4.33771	3.97966	3.99529	4.22745	4.125	4.27374	4.20945	4.26351	4.0726	4.10135	4.08588	4.04078	4.01009	4.58609	4.12261	4.05912	4.08667	4.11233	4.35916	4.25019	4.48163	4.33309	4.22409	4.22932
Drd3	DRD3	TC03001667.hg.1	4.16839	3.95796	3.99708	4.16519	4.31911	4.22675	4.27467	4.21113	4.02545	4.31349	4.1854	4.32696	4.26004	4.16241	4.22873	4.36319	4.44855	4.27573	4.08176	4.22537	4.07156	4.48803	3.9848	4.42302	4.05818	3.94289	4.17279	4.18764	4.31747	4.02291	4.19282	4.10402	4.086	4.04469	4.166	3.84863	4.21128	4.03881	4.02861	4.07748	4.02082	4.32105	4.10078	4.27309	4.29369	4.27985	4.17831
Gpr45	GPR45	TC02000644.hg.1	4.14888	4.15365	3.89512	4.41907	4.58025	4.3108	4.8483	4.11478	4.24402	4.19586	4.09424	4.38857	4.21069	4.4272	4.50069	4.32607	4.66042	4.25199	4.24625	4.28153	4.03881	3.99732	3.75247	4.07546	3.89072	4.08747	4.12827	4.024	4.05264	4.00428	4.33961	4.04505	4.27377	4.26872	4.11542	3.92948	4.35861	4.12659	3.97224	3.95021	4.10115	4.42626	4.06523	4.32561	4.23391	4.06963	4.19023
Prlr	PRLR	TC05001261.hg.1	3.83135	3.91646	3.88388	3.92179	4.18042	4.09666	4.15359	4.18433	3.93788	3.838	3.91344	4.09024	3.94368	3.9098	4.19596	3.99179	4.04954	4.06503	4.00079	3.90447	4.03305	4.16646	3.87506	3.94074	4.07529	3.88741	5.76973	3.91618	4.03636	3.99495	3.93403	3.81594	3.88617	4.14531	3.86149	4.1091	4.19199	4.51127	4.02151	3.98478	3.94799	3.90474	4.03204	4.11357	4.07728	4.05762	4.09518
Gpr143	GPR143	TC0X000851.hg.1	4.03942	3.96315	3.8311	4.13068	4.27041	4.01897	4.35146	3.88353	4.0465	4.13789	4.14707	4.04387	4.22963	4.37008	4.36802	4.33663	4.48576	4.35511	4.11901	4.10768	4.02544	4.61269	3.94335	4.3073	3.97518	4.00433	4.05587	4.11231	4.2211	4.06988	4.27236	4.04336	4.00362	4.1312	3.8843	4.03595	4.42156	3.84516	3.92257	3.92717	4.03454	4.15876	4.16471	4.41267	4.2719	3.92476	3.86049
Oprm1	OPRM1	TC06001116.hg.1	4.07264	3.90235	3.85973	4.0437	3.87872	4.16131	3.87067	4.2468	3.73441	3.71664	3.8941	3.84296	3.86319	3.90569	4.12393	3.92164	3.83503	3.78294	4.35897	3.80438	4.01219	3.85695	4.06299	3.79713	4.14144	3.99387	3.87119	3.95418	3.801	4.01361	3.79464	3.61456	3.66964	3.94939	3.76043	3.88154	3.99316	4.07937	3.8876	4.01647	3.92578	3.80253	4.04325	4.08211	4.12323	3.86056	3.86232
Avpr1a	AVPR1A	TC12001661.hg.1	3.52939	3.75806	4.4922	4.04226	3.64042	3.64513	4.30407	3.73596	3.58266	4.17099	4.26988	3.86379	3.81669	3.89716	3.95832	3.95602	4.26341	3.68375	3.64666	3.8774	3.72812	3.91425	4.0096	3.87069	3.64383	3.85424	3.93139	3.61817	3.65956	3.66938	3.74254	3.96096	3.74527	4.05903	3.86401	3.71702	4.28087	3.73336	3.70241	3.95564	3.69036	4.4307	3.85474	4.08051	3.96023	4.14966	3.69411
Cxcr2	CXCR2	TC02001292.hg.1	3.71344	3.82966	3.74344	3.74786	4.03335	4.04717	4.19634	3.82754	3.77836	4.05126	4.01668	4.06587	3.76	4.002	3.97706	4.22298	4.13881	3.99855	3.85469	3.89979	3.85267	4.19384	3.88773	3.94609	3.75355	3.83094	3.86846	3.89013	3.9854	3.76581	4.15708	3.7806	3.83721	4.092	3.76933	3.8901	4.05207	3.68112	3.84455	3.84796	3.95918	3.90306	4.06405	3.96072	4.0832	4.11265	3.89308
Htr2a	HTR2A	TC13000648.hg.1	3.55485	3.70235	3.77144	3.90422	4.05693	3.87079	3.84244	3.82319	3.87074	4.01642	3.90428	3.90725	3.94327	4.30283	3.86247	3.89279	3.91148	4.01822	3.84551	3.91267	3.72835	4.28	3.81169	3.8761	3.78644	4.36488	3.7607	4.138	3.68205	3.853	3.79018	3.68097	3.68376	3.89646	3.63619	4.70847	3.72754	3.76209	3.84411	3.68537	3.87542	3.67841	4.04126	3.70104	3.96235	3.63265	3.64204
Agtr1a	AGTR1	TC03000798.hg.1	3.66019	3.97606	4.37234	3.69234	4.09767	3.76342	4.09759	3.74003	3.80558	3.81783	4.00496	3.74793	3.91251	3.68504	3.85164	3.901	3.90404	3.88708	3.66128	3.74301	3.59617	3.86439	3.61044	3.75192	3.74965	3.69316	5.99431	3.81414	3.78743	3.85249	3.82102	4.06328	3.87646	3.99248	3.67216	3.95176	4.11407	3.65644	3.65259	3.8952	3.90907	4.17737	3.69025	3.78025	3.69376	3.82074	3.81435
Agtr1b	AGTR1	TC03000798.hg.1	3.66019	3.97606	4.37234	3.69234	4.09767	3.76342	4.09759	3.74003	3.80558	3.81783	4.00496	3.74793	3.91251	3.68504	3.85164	3.901	3.90404	3.88708	3.66128	3.74301	3.59617	3.86439	3.61044	3.75192	3.74965	3.69316	5.99431	3.81414	3.78743	3.85249	3.82102	4.06328	3.87646	3.99248	3.67216	3.95176	4.11407	3.65644	3.65259	3.8952	3.90907	4.17737	3.69025	3.78025	3.69376	3.82074	3.81435
Mrgpra1	MRGPRX4	TC11000235.hg.1	3.90272	3.97827	3.77559	3.65563	3.69816	4.1	3.51716	4.09121	3.57452	3.52106	3.60856	3.5754	3.74867	3.40021	3.91086	3.81976	4.03255	3.32676	4.43706	3.67643	3.60357	3.98211	3.5503	3.69513	3.72144	3.36268	3.59309	4.35719	4.02165	4.42004	3.48461	3.37948	3.48322	3.5956	3.58448	4.33359	4.05922	4.52211	3.846	4.03073	3.71132	3.52699	3.95044	3.89577	3.90451	3.77271	3.63238
Mrgpra2a	MRGPRX4	TC11000235.hg.1	3.90272	3.97827	3.77559	3.65563	3.69816	4.1	3.51716	4.09121	3.57452	3.52106	3.60856	3.5754	3.74867	3.40021	3.91086	3.81976	4.03255	3.32676	4.43706	3.67643	3.60357	3.98211	3.5503	3.69513	3.72144	3.36268	3.59309	4.35719	4.02165	4.42004	3.48461	3.37948	3.48322	3.5956	3.58448	4.33359	4.05922	4.52211	3.846	4.03073	3.71132	3.52699	3.95044	3.89577	3.90451	3.77271	3.63238
Mrgpra2b	MRGPRX4	TC11000235.hg.1	3.90272	3.97827	3.77559	3.65563	3.69816	4.1	3.51716	4.09121	3.57452	3.52106	3.60856	3.5754	3.74867	3.40021	3.91086	3.81976	4.03255	3.32676	4.43706	3.67643	3.60357	3.98211	3.5503	3.69513	3.72144	3.36268	3.59309	4.35719	4.02165	4.42004	3.48461	3.37948	3.48322	3.5956	3.58448	4.33359	4.05922	4.52211	3.846	4.03073	3.71132	3.52699	3.95044	3.89577	3.90451	3.77271	3.63238
Mrgpra3	MRGPRX4	TC11000235.hg.1	3.90272	3.97827	3.77559	3.65563	3.69816	4.1	3.51716	4.09121	3.57452	3.52106	3.60856	3.5754	3.74867	3.40021	3.91086	3.81976	4.03255	3.32676	4.43706	3.67643	3.60357	3.98211	3.5503	3.69513	3.72144	3.36268	3.59309	4.35719	4.02165	4.42004	3.48461	3.37948	3.48322	3.5956	3.58448	4.33359	4.05922	4.52211	3.846	4.03073	3.71132	3.52699	3.95044	3.89577	3.90451	3.77271	3.63238
Mrgpra4	MRGPRX4	TC11000235.hg.1	3.90272	3.97827	3.77559	3.65563	3.69816	4.1	3.51716	4.09121	3.57452	3.52106	3.60856	3.5754	3.74867	3.40021	3.91086	3.81976	4.03255	3.32676	4.43706	3.67643	3.60357	3.98211	3.5503	3.69513	3.72144	3.36268	3.59309	4.35719	4.02165	4.42004	3.48461	3.37948	3.48322	3.5956	3.58448	4.33359	4.05922	4.52211	3.846	4.03073	3.71132	3.52699	3.95044	3.89577	3.90451	3.77271	3.63238
Mrgpra6	MRGPRX4	TC11000235.hg.1	3.90272	3.97827	3.77559	3.65563	3.69816	4.1	3.51716	4.09121	3.57452	3.52106	3.60856	3.5754	3.74867	3.40021	3.91086	3.81976	4.03255	3.32676	4.43706	3.67643	3.60357	3.98211	3.5503	3.69513	3.72144	3.36268	3.59309	4.35719	4.02165	4.42004	3.48461	3.37948	3.48322	3.5956	3.58448	4.33359	4.05922	4.52211	3.846	4.03073	3.71132	3.52699	3.95044	3.89577	3.90451	3.77271	3.63238
Mrgpra9	MRGPRX4	TC11000235.hg.1	3.90272	3.97827	3.77559	3.65563	3.69816	4.1	3.51716	4.09121	3.57452	3.52106	3.60856	3.5754	3.74867	3.40021	3.91086	3.81976	4.03255	3.32676	4.43706	3.67643	3.60357	3.98211	3.5503	3.69513	3.72144	3.36268	3.59309	4.35719	4.02165	4.42004	3.48461	3.37948	3.48322	3.5956	3.58448	4.33359	4.05922	4.52211	3.846	4.03073	3.71132	3.52699	3.95044	3.89577	3.90451	3.77271	3.63238
Mrgprb1	MRGPRX4	TC11000235.hg.1	3.90272	3.97827	3.77559	3.65563	3.69816	4.1	3.51716	4.09121	3.57452	3.52106	3.60856	3.5754	3.74867	3.40021	3.91086	3.81976	4.03255	3.32676	4.43706	3.67643	3.60357	3.98211	3.5503	3.69513	3.72144	3.36268	3.59309	4.35719	4.02165	4.42004	3.48461	3.37948	3.48322	3.5956	3.58448	4.33359	4.05922	4.52211	3.846	4.03073	3.71132	3.52699	3.95044	3.89577	3.90451	3.77271	3.63238
Mrgprb2	MRGPRX4	TC11000235.hg.1	3.90272	3.97827	3.77559	3.65563	3.69816	4.1	3.51716	4.09121	3.57452	3.52106	3.60856	3.5754	3.74867	3.40021	3.91086	3.81976	4.03255	3.32676	4.43706	3.67643	3.60357	3.98211	3.5503	3.69513	3.72144	3.36268	3.59309	4.35719	4.02165	4.42004	3.48461	3.37948	3.48322	3.5956	3.58448	4.33359	4.05922	4.52211	3.846	4.03073	3.71132	3.52699	3.95044	3.89577	3.90451	3.77271	3.63238
Mrgprb4	MRGPRX4	TC11000235.hg.1	3.90272	3.97827	3.77559	3.65563	3.69816	4.1	3.51716	4.09121	3.57452	3.52106	3.60856	3.5754	3.74867	3.40021	3.91086	3.81976	4.03255	3.32676	4.43706	3.67643	3.60357	3.98211	3.5503	3.69513	3.72144	3.36268	3.59309	4.35719	4.02165	4.42004	3.48461	3.37948	3.48322	3.5956	3.58448	4.33359	4.05922	4.52211	3.846	4.03073	3.71132	3.52699	3.95044	3.89577	3.90451	3.77271	3.63238
Mrgprb5	MRGPRX4	TC11000235.hg.1	3.90272	3.97827	3.77559	3.65563	3.69816	4.1	3.51716	4.09121	3.57452	3.52106	3.60856	3.5754	3.74867	3.40021	3.91086	3.81976	4.03255	3.32676	4.43706	3.67643	3.60357	3.98211	3.5503	3.69513	3.72144	3.36268	3.59309	4.35719	4.02165	4.42004	3.48461	3.37948	3.48322	3.5956	3.58448	4.33359	4.05922	4.52211	3.846	4.03073	3.71132	3.52699	3.95044	3.89577	3.90451	3.77271	3.63238
Mrgprb8	MRGPRX4	TC11000235.hg.1	3.90272	3.97827	3.77559	3.65563	3.69816	4.1	3.51716	4.09121	3.57452	3.52106	3.60856	3.5754	3.74867	3.40021	3.91086	3.81976	4.03255	3.32676	4.43706	3.67643	3.60357	3.98211	3.5503	3.69513	3.72144	3.36268	3.59309	4.35719	4.02165	4.42004	3.48461	3.37948	3.48322	3.5956	3.58448	4.33359	4.05922	4.52211	3.846	4.03073	3.71132	3.52699	3.95044	3.89577	3.90451	3.77271	3.63238
Mrgprx1	MRGPRX4	TC11000235.hg.1	3.90272	3.97827	3.77559	3.65563	3.69816	4.1	3.51716	4.09121	3.57452	3.52106	3.60856	3.5754	3.74867	3.40021	3.91086	3.81976	4.03255	3.32676	4.43706	3.67643	3.60357	3.98211	3.5503	3.69513	3.72144	3.36268	3.59309	4.35719	4.02165	4.42004	3.48461	3.37948	3.48322	3.5956	3.58448	4.33359	4.05922	4.52211	3.846	4.03073	3.71132	3.52699	3.95044	3.89577	3.90451	3.77271	3.63238
Mrgprx2	MRGPRX4	TC11000235.hg.1	3.90272	3.97827	3.77559	3.65563	3.69816	4.1	3.51716	4.09121	3.57452	3.52106	3.60856	3.5754	3.74867	3.40021	3.91086	3.81976	4.03255	3.32676	4.43706	3.67643	3.60357	3.98211	3.5503	3.69513	3.72144	3.36268	3.59309	4.35719	4.02165	4.42004	3.48461	3.37948	3.48322	3.5956	3.58448	4.33359	4.05922	4.52211	3.846	4.03073	3.71132	3.52699	3.95044	3.89577	3.90451	3.77271	3.63238
Galr1	GALR1	TC18000259.hg.1	3.54445	3.50746	3.43507	3.827	3.97625	3.76676	3.85243	3.79656	4.15511	3.86477	4.03584	4.69456	4.01619	4.00312	3.87372	3.79558	4.1524	4.01017	3.79286	3.84617	3.92405	4.20141	3.6604	4.13718	3.42285	3.67675	5.34804	3.6402	3.93825	3.94439	4.58876	3.74586	4.20554	3.85007	4.32654	3.53827	3.63322	3.72102	5.11855	3.84088	3.91366	3.69223	3.69833	3.79847	3.69056	4.16121	3.43132
Gpr160	GPR160	TC03000910.hg.1	3.88964	3.71359	3.80506	3.63172	3.82441	3.65564	3.94868	3.7234	3.71931	3.73558	3.89564	3.71503	3.76769	3.78673	3.85101	3.86474	4.09476	3.93394	3.86071	3.79409	3.5994	3.9737	3.71081	3.87303	3.66292	3.60277	3.70758	3.73481	3.82196	3.62376	3.73388	3.77081	3.8561	3.78779	3.56451	4.27998	3.90562	3.76097	3.60928	3.7799	3.71105	3.80414	3.78306	3.90165	3.87313	3.72963	3.7398
Grm8	GRM8	TC07001833.hg.1	3.76834	3.62244	3.50302	3.66301	3.76852	3.79197	3.81371	3.76087	3.80554	3.72813	3.77609	3.77825	3.72473	3.83806	3.91768	3.97362	3.83462	3.75661	3.74665	3.72924	3.59264	3.86218	3.67728	3.88628	3.76518	3.64266	3.58849	3.87259	3.79505	3.78645	3.70505	3.55499	3.73236	3.82953	3.46321	3.70495	3.85219	3.78885	3.64669	3.80657	3.84509	3.62836	3.70333	3.87893	3.96286	3.81673	3.7333
Ccr7	CCR7	TC17001466.hg.1	3.80576	3.68918	3.64397	3.57714	3.72021	3.50663	3.78296	3.51067	3.55399	4.13443	3.97724	4.0265	3.5126	3.91289	4.24824	3.8578	4.24929	3.86683	3.68441	3.65677	3.43667	3.87685	3.89991	3.70228	3.50351	3.54697	3.98399	3.66873	3.61624	3.5665	3.76157	3.38184	3.82676	4.07325	3.87814	3.58839	3.89922	3.85546	3.78936	3.55343	3.73826	3.65933	3.71495	4.31193	3.62184	3.81445	3.69668
Grm5	GRM5	TC11002176.hg.1	3.69193	3.64123	3.59588	3.6236	4.00939	3.75423	4.07203	3.55572	3.70264	3.70982	3.80697	3.69122	3.78953	3.80477	3.84	4.0463	3.88809	4.12089	3.67389	3.7621	3.59395	4.14038	3.58826	3.72581	3.54369	3.53054	3.67957	3.72726	3.91618	3.71423	3.88101	3.57017	3.61358	3.86835	3.58875	3.69423	4.06092	3.64498	3.61937	3.60246	3.72328	3.85967	3.72527	3.9181	3.92702	3.76494	3.58842
Gpr52	GPR52	TC01003541.hg.1	3.78187	3.75061	3.54713	3.9698	4.0081	3.62093	4.36566	3.48825	3.79629	3.83986	3.67977	3.82843	3.71377	4.02174	3.91653	3.821	4.31067	4.17102	3.88844	4.16026	3.63586	3.93642	3.61733	3.75686	3.58601	3.88509	3.74604	3.95709	4.09996	3.97701	4.03247	3.74133	3.74551	3.7763	3.60738	3.96287	3.99492	3.81538	3.50304	3.52395	3.34963	3.95172	3.7423	4.10929	3.33564	3.90781	3.7422
Glp2r	GLP2R	TC17000147.hg.1	3.64475	3.65376	3.64514	3.72511	3.86788	3.80973	4.07634	3.68274	3.56741	3.7085	3.81489	3.72334	3.7745	3.78302	3.9551	3.99799	3.94109	3.78457	3.60022	3.71454	3.54388	3.88145	3.6467	3.59843	3.61726	3.55471	3.62575	3.65448	3.71615	3.6467	3.77378	3.5427	3.59127	3.66849	3.63025	3.56756	3.86239	3.56393	3.54372	3.62033	3.60446	3.73635	3.7415	3.70876	3.83868	3.75797	3.71939
Chrm3	CHRM3	TC01005139.hg.1	3.79413	3.57445	3.72433	3.54656	3.55062	3.88917	3.66251	3.59949	3.87406	3.30807	3.51578	3.4216	3.95969	3.46744	3.67841	3.64243	3.8871	3.93755	3.48095	4.01455	3.64782	4.04247	3.584	3.87019	3.69634	3.69607	3.27006	3.55868	3.80198	4.00702	3.74075	3.56124	3.44329	3.38056	3.56796	3.41535	3.76099	3.59727	3.56889	3.64098	3.50164	3.41222	3.72155	3.84937	3.74947	3.4223	3.6479
Chrm3	CHRM3	TC01001964.hg.1	3.76231	3.63877	3.61169	3.61387	3.70889	3.81198	3.72946	3.59703	3.76913	3.59778	3.62594	3.50403	3.90358	3.49122	3.64538	3.74997	3.86624	3.79033	3.60303	3.73395	3.62961	3.84584	3.40335	3.75204	3.64864	3.61908	3.41312	3.55285	3.88173	3.85452	3.58106	3.59186	3.46398	3.51205	3.53844	3.44775	3.76695	3.68624	3.57686	3.54484	3.53438	3.536	3.80192	3.70501	3.75526	3.44351	3.71603
Cxcr1	CXCR1	TC02002767.hg.1	3.56444	3.5688	3.71522	3.60782	3.85451	3.69829	3.63705	3.56204	3.52493	3.60435	3.80607	3.82934	3.72547	3.7341	3.88539	4.00209	3.67144	3.79958	3.50697	3.63734	3.51575	3.8516	3.64458	3.88838	3.42651	3.82708	3.74928	3.6502	3.79448	3.49895	3.56071	3.53288	3.67997	3.84397	3.75978	3.64751	3.65013	3.59461	3.68465	3.60838	3.5811	3.60997	3.57617	3.56807	3.58683	3.97923	3.86431
Nmbr	NMBR	TC06002178.hg.1	3.54497	3.38549	3.44371	3.46928	3.73921	3.69635	4.13144	3.76121	3.86111	3.70794	3.59979	3.77278	3.66497	3.83193	3.73322	3.78654	3.76841	3.83692	3.74992	3.71065	3.70035	4.1814	3.62496	3.9289	3.61771	3.43405	3.59148	3.63851	3.8035	3.54397	3.67986	3.50804	3.47538	3.37755	3.56666	3.4504	3.92426	3.36641	3.53591	3.53211	3.61949	3.8626	3.97701	3.76908	4.13233	3.88121	3.45537
Mrgpra1	MRGPRX2	TC11001475.hg.1	3.54925	3.25165	3.43152	3.39037	3.93354	3.83888	3.47309	3.68657	3.67594	3.52224	3.96858	3.79959	3.37225	3.96111	3.90164	4.30943	3.86412	3.81201	3.58552	3.73928	3.55024	3.66807	3.47089	3.75821	3.39227	3.62349	3.51177	3.49592	4.14052	3.54815	3.61455	3.48849	3.5898	3.45656	3.88983	3.76214	3.76727	3.57422	3.454	3.47272	3.2982	3.61817	3.76688	3.41822	3.85122	4.18106	3.7297
Mrgpra2a	MRGPRX2	TC11001475.hg.1	3.54925	3.25165	3.43152	3.39037	3.93354	3.83888	3.47309	3.68657	3.67594	3.52224	3.96858	3.79959	3.37225	3.96111	3.90164	4.30943	3.86412	3.81201	3.58552	3.73928	3.55024	3.66807	3.47089	3.75821	3.39227	3.62349	3.51177	3.49592	4.14052	3.54815	3.61455	3.48849	3.5898	3.45656	3.88983	3.76214	3.76727	3.57422	3.454	3.47272	3.2982	3.61817	3.76688	3.41822	3.85122	4.18106	3.7297
Mrgpra2b	MRGPRX2	TC11001475.hg.1	3.54925	3.25165	3.43152	3.39037	3.93354	3.83888	3.47309	3.68657	3.67594	3.52224	3.96858	3.79959	3.37225	3.96111	3.90164	4.30943	3.86412	3.81201	3.58552	3.73928	3.55024	3.66807	3.47089	3.75821	3.39227	3.62349	3.51177	3.49592	4.14052	3.54815	3.61455	3.48849	3.5898	3.45656	3.88983	3.76214	3.76727	3.57422	3.454	3.47272	3.2982	3.61817	3.76688	3.41822	3.85122	4.18106	3.7297
Mrgpra3	MRGPRX2	TC11001475.hg.1	3.54925	3.25165	3.43152	3.39037	3.93354	3.83888	3.47309	3.68657	3.67594	3.52224	3.96858	3.79959	3.37225	3.96111	3.90164	4.30943	3.86412	3.81201	3.58552	3.73928	3.55024	3.66807	3.47089	3.75821	3.39227	3.62349	3.51177	3.49592	4.14052	3.54815	3.61455	3.48849	3.5898	3.45656	3.88983	3.76214	3.76727	3.57422	3.454	3.47272	3.2982	3.61817	3.76688	3.41822	3.85122	4.18106	3.7297
Mrgpra4	MRGPRX2	TC11001475.hg.1	3.54925	3.25165	3.43152	3.39037	3.93354	3.83888	3.47309	3.68657	3.67594	3.52224	3.96858	3.79959	3.37225	3.96111	3.90164	4.30943	3.86412	3.81201	3.58552	3.73928	3.55024	3.66807	3.47089	3.75821	3.39227	3.62349	3.51177	3.49592	4.14052	3.54815	3.61455	3.48849	3.5898	3.45656	3.88983	3.76214	3.76727	3.57422	3.454	3.47272	3.2982	3.61817	3.76688	3.41822	3.85122	4.18106	3.7297
Mrgpra6	MRGPRX2	TC11001475.hg.1	3.54925	3.25165	3.43152	3.39037	3.93354	3.83888	3.47309	3.68657	3.67594	3.52224	3.96858	3.79959	3.37225	3.96111	3.90164	4.30943	3.86412	3.81201	3.58552	3.73928	3.55024	3.66807	3.47089	3.75821	3.39227	3.62349	3.51177	3.49592	4.14052	3.54815	3.61455	3.48849	3.5898	3.45656	3.88983	3.76214	3.76727	3.57422	3.454	3.47272	3.2982	3.61817	3.76688	3.41822	3.85122	4.18106	3.7297
Mrgpra9	MRGPRX2	TC11001475.hg.1	3.54925	3.25165	3.43152	3.39037	3.93354	3.83888	3.47309	3.68657	3.67594	3.52224	3.96858	3.79959	3.37225	3.96111	3.90164	4.30943	3.86412	3.81201	3.58552	3.73928	3.55024	3.66807	3.47089	3.75821	3.39227	3.62349	3.51177	3.49592	4.14052	3.54815	3.61455	3.48849	3.5898	3.45656	3.88983	3.76214	3.76727	3.57422	3.454	3.47272	3.2982	3.61817	3.76688	3.41822	3.85122	4.18106	3.7297
Mrgprb1	MRGPRX2	TC11001475.hg.1	3.54925	3.25165	3.43152	3.39037	3.93354	3.83888	3.47309	3.68657	3.67594	3.52224	3.96858	3.79959	3.37225	3.96111	3.90164	4.30943	3.86412	3.81201	3.58552	3.73928	3.55024	3.66807	3.47089	3.75821	3.39227	3.62349	3.51177	3.49592	4.14052	3.54815	3.61455	3.48849	3.5898	3.45656	3.88983	3.76214	3.76727	3.57422	3.454	3.47272	3.2982	3.61817	3.76688	3.41822	3.85122	4.18106	3.7297
Mrgprb2	MRGPRX2	TC11001475.hg.1	3.54925	3.25165	3.43152	3.39037	3.93354	3.83888	3.47309	3.68657	3.67594	3.52224	3.96858	3.79959	3.37225	3.96111	3.90164	4.30943	3.86412	3.81201	3.58552	3.73928	3.55024	3.66807	3.47089	3.75821	3.39227	3.62349	3.51177	3.49592	4.14052	3.54815	3.61455	3.48849	3.5898	3.45656	3.88983	3.76214	3.76727	3.57422	3.454	3.47272	3.2982	3.61817	3.76688	3.41822	3.85122	4.18106	3.7297
Mrgprb4	MRGPRX2	TC11001475.hg.1	3.54925	3.25165	3.43152	3.39037	3.93354	3.83888	3.47309	3.68657	3.67594	3.52224	3.96858	3.79959	3.37225	3.96111	3.90164	4.30943	3.86412	3.81201	3.58552	3.73928	3.55024	3.66807	3.47089	3.75821	3.39227	3.62349	3.51177	3.49592	4.14052	3.54815	3.61455	3.48849	3.5898	3.45656	3.88983	3.76214	3.76727	3.57422	3.454	3.47272	3.2982	3.61817	3.76688	3.41822	3.85122	4.18106	3.7297
Mrgprb5	MRGPRX2	TC11001475.hg.1	3.54925	3.25165	3.43152	3.39037	3.93354	3.83888	3.47309	3.68657	3.67594	3.52224	3.96858	3.79959	3.37225	3.96111	3.90164	4.30943	3.86412	3.81201	3.58552	3.73928	3.55024	3.66807	3.47089	3.75821	3.39227	3.62349	3.51177	3.49592	4.14052	3.54815	3.61455	3.48849	3.5898	3.45656	3.88983	3.76214	3.76727	3.57422	3.454	3.47272	3.2982	3.61817	3.76688	3.41822	3.85122	4.18106	3.7297
Mrgprb8	MRGPRX2	TC11001475.hg.1	3.54925	3.25165	3.43152	3.39037	3.93354	3.83888	3.47309	3.68657	3.67594	3.52224	3.96858	3.79959	3.37225	3.96111	3.90164	4.30943	3.86412	3.81201	3.58552	3.73928	3.55024	3.66807	3.47089	3.75821	3.39227	3.62349	3.51177	3.49592	4.14052	3.54815	3.61455	3.48849	3.5898	3.45656	3.88983	3.76214	3.76727	3.57422	3.454	3.47272	3.2982	3.61817	3.76688	3.41822	3.85122	4.18106	3.7297
Mrgprx1	MRGPRX2	TC11001475.hg.1	3.54925	3.25165	3.43152	3.39037	3.93354	3.83888	3.47309	3.68657	3.67594	3.52224	3.96858	3.79959	3.37225	3.96111	3.90164	4.30943	3.86412	3.81201	3.58552	3.73928	3.55024	3.66807	3.47089	3.75821	3.39227	3.62349	3.51177	3.49592	4.14052	3.54815	3.61455	3.48849	3.5898	3.45656	3.88983	3.76214	3.76727	3.57422	3.454	3.47272	3.2982	3.61817	3.76688	3.41822	3.85122	4.18106	3.7297
Mrgprx2	MRGPRX2	TC11001475.hg.1	3.54925	3.25165	3.43152	3.39037	3.93354	3.83888	3.47309	3.68657	3.67594	3.52224	3.96858	3.79959	3.37225	3.96111	3.90164	4.30943	3.86412	3.81201	3.58552	3.73928	3.55024	3.66807	3.47089	3.75821	3.39227	3.62349	3.51177	3.49592	4.14052	3.54815	3.61455	3.48849	3.5898	3.45656	3.88983	3.76214	3.76727	3.57422	3.454	3.47272	3.2982	3.61817	3.76688	3.41822	3.85122	4.18106	3.7297
Grpr	GRPR	TC0X000073.hg.1	3.48521	3.49111	3.25406	3.61544	3.66644	3.58768	3.82329	3.58042	3.92379	3.43078	3.57307	3.70421	3.64209	3.6074	3.91156	3.65853	3.71834	3.68373	3.92049	3.53066	3.34022	3.87359	3.64149	3.50899	3.38798	3.39989	3.64477	3.69204	3.75126	3.5113	3.646	3.35132	3.38956	3.56457	3.73521	3.73391	3.54433	3.50006	3.56494	3.50066	3.63576	3.61594	3.91107	3.75286	3.97159	3.40173	3.84705
Npy4r	NPY4R	TC10000302.hg.1	3.67483	3.5438	3.45841	3.32433	3.91674	3.89002	3.81836	3.62142	3.64057	3.55885	3.78847	3.88722	3.69879	3.56749	4.1617	4.21154	4.00148	3.69971	3.58077	3.74536	3.47568	3.90353	3.50218	4.01048	3.32347	3.34562	3.60065	3.58871	3.77463	3.57796	3.58132	3.47151	3.4392	3.48035	3.56716	3.43159	3.92792	3.65478	3.49373	3.44093	3.48527	3.52375	3.63207	3.55871	3.53871	3.83389	3.77757
Htr4	HTR4	TC05003408.hg.1	3.45749	3.47637	3.35126	3.49873	3.68965	3.65859	3.7459	3.46216	3.47479	3.64153	3.53639	3.62338	3.55105	3.70758	3.70037	3.78612	3.85134	3.81539	3.50397	3.58908	3.41396	4.00552	3.39232	3.55936	3.44078	3.48418	3.50958	3.57429	3.7383	3.49012	3.71582	3.40451	3.50006	3.39681	3.52692	3.50616	3.87624	3.47073	3.4874	3.41842	3.45756	3.67617	3.48924	3.68475	3.63352	3.69691	3.50127
Cysltr1	CYSLTR1	TC0X001177.hg.1	3.34167	3.33555	3.68309	3.29395	3.28753	3.42076	3.31648	3.42364	3.20625	3.36923	3.46619	3.27286	3.33041	3.23609	3.48349	3.18923	3.23747	3.25777	3.22235	3.30501	3.3842	3.45367	3.4082	3.35945	3.43118	3.21284	3.70245	3.50409	3.23324	3.36952	3.17378	3.30305	3.39044	3.26202	3.47126	4.97203	3.29448	3.51124	3.31868	3.36953	3.52847	3.31637	3.61147	3.35685	3.30179	3.12048	3.22923
Gprc5d	GPRC5D	TC12001258.hg.1	3.65899	3.6186	3.52453	3.43227	3.81363	3.66114	3.51482	3.35872	3.76059	3.50741	3.51875	3.85421	3.66528	3.3201	3.16568	4.2349	3.69088	3.8193	3.31836	3.57639	3.43898	3.72053	3.48294	3.94287	3.43009	3.34817	3.51483	3.56097	3.78597	3.65284	3.56684	3.44249	3.51317	3.61538	3.52603	3.27302	3.90183	3.49497	3.50907	3.37811	3.4801	3.40332	3.45582	3.58925	3.84563	3.69898	3.63824
Prlhr	PRLHR	TC10001693.hg.1	3.52417	3.34217	3.31345	3.55761	3.78876	3.59727	3.5984	3.34049	3.48508	3.6849	3.96473	3.54547	3.62098	3.60709	3.74982	3.97674	4.20761	3.75498	3.4645	3.78934	3.36484	4.3546	3.33402	4.1407	3.43575	3.34532	3.48213	3.51654	3.91487	3.53181	3.77111	3.4437	3.34325	3.51553	3.41896	3.28599	4.06876	3.31596	3.30869	3.29068	3.4835	3.75295	3.63429	3.82347	3.82389	3.56024	3.373
Grm3	GRM3	TC07000519.hg.1	3.4993	3.48209	3.29886	3.63166	3.66232	3.67886	3.82823	3.42406	3.51682	3.50348	3.62953	3.56016	3.5425	3.78724	3.74787	3.90514	3.78797	3.92553	3.55077	3.63777	3.3899	3.97411	3.42375	3.57861	3.39796	3.35247	3.53231	3.61505	3.7401	3.47761	3.73286	3.35663	3.42949	3.47333	3.39579	3.56145	4.18897	3.38971	3.4358	3.33838	3.48273	3.69586	3.54442	3.71734	3.69066	3.5605	3.37274
Cxcr6	CXCR6	TC03000253.hg.1	3.44942	3.38061	3.36117	3.39811	3.49478	3.43248	3.58198	3.40609	3.65973	3.69144	3.49231	3.37044	3.29252	3.59532	3.9571	3.61372	3.53022	3.68502	3.36138	3.38677	3.41769	4.12858	3.41643	3.83302	3.35243	3.4462	3.70001	3.557	3.67897	3.62236	3.46116	3.42275	3.53074	3.66474	3.72721	3.72877	3.75577	3.27739	3.76991	3.45307	3.52336	3.35776	3.50093	3.56242	3.28761	3.47831	3.52188
Ccr2	CCR2	TC03000255.hg.1	3.10625	3.28833	3.18962	3.43804	3.40867	3.31602	3.57422	3.37194	3.19843	3.28397	3.30404	3.27005	3.35165	3.34865	3.36499	3.3358	3.48827	3.28634	3.24402	3.29751	3.15376	3.49809	3.25007	3.40722	3.30707	3.20592	4.29184	3.30376	3.32142	3.27205	3.53813	3.25172	3.59006	4.33962	3.32309	4.45975	3.41407	3.12694	3.29336	3.37367	3.85386	3.52992	3.46997	3.58536	3.64256	3.38047	3.38595
Gpr31b	GPR31	TC06002313.hg.1	3.43528	3.65254	3.43416	3.50469	4.00562	3.48919	3.95737	3.47749	3.24378	3.42702	3.12682	3.66589	3.43768	3.96073	3.25133	3.87032	3.45515	4.0825	3.29535	3.66799	3.47305	3.76131	3.5474	3.79637	3.58956	3.25721	3.38624	3.41102	3.63642	3.45425	3.36229	3.23872	3.3045	3.36687	3.46382	3.5373	4.10765	3.31455	3.38887	3.52868	3.34634	3.36713	3.56425	3.81764	3.49836	3.48068	3.48836
Gpr37	GPR37	TC07001828.hg.1	3.52741	3.48188	3.34963	3.46864	3.0963	3.41263	3.5322	3.76048	3.42125	3.53768	3.16115	3.36004	3.4835	3.31325	3.46379	3.40413	3.41421	3.25117	4.03464	3.21637	3.25649	3.35387	3.35277	3.64442	3.5738	3.49016	3.66808	3.32931	3.48799	3.63368	3.25692	3.14118	3.29504	3.45162	3.04089	3.44129	3.30875	3.63648	3.49004	3.63728	3.08693	3.16948	3.63241	3.99881	3.64624	3.02589	3.3263
Hrh2	HRH2	TC05000982.hg.1	3.20686	3.21483	3.07917	3.27207	3.75432	3.47262	3.43553	3.28043	3.59417	3.24887	3.5486	3.80564	3.59768	3.34409	3.28866	3.71702	3.60035	3.90281	3.26831	3.77749	3.19549	3.86517	3.36006	3.79716	3.10842	3.24733	3.16737	3.52058	3.86124	3.20851	3.29914	3.33764	3.1242	3.5802	3.38785	3.42309	3.74425	3.26563	3.29459	3.52488	3.57655	3.58748	3.41931	3.42308	3.55599	3.35726	3.56918
Gpr22	GPR22	TC07000691.hg.1	3.05201	3.31782	3.17635	3.39776	3.12416	3.15124	3.22396	3.13312	3.19471	2.95406	3.04791	2.80591	3.12838	3.24809	3.68767	3.25478	3.31885	3.25473	3.40269	2.95076	3.24388	3.40282	3.21357	3.22113	3.19957	3.14435	4.81284	3.32527	3.30858	3.73728	2.99321	3.25103	3.21221	3.34312	3.00831	4.87239	3.37446	3.33626	3.22863	3.17392	3.22514	3.11023	3.28614	3.37905	3.40447	2.8932	3.2188
Nmur2	NMUR2	TC05001963.hg.1	3.15389	3.27303	3.19283	3.10975	3.74399	3.36404	3.668	3.24461	3.23874	3.28275	3.42871	3.39507	3.33819	3.13836	3.41502	3.53897	3.32034	3.4234	3.05766	3.38962	3.10028	3.45458	3.14488	3.39145	3.24296	3.25432	3.2606	3.15679	3.49514	3.18885	3.36068	3.25561	3.08689	3.20962	3.66246	3.35167	3.59672	3.29368	3.21679	2.9908	3.23861	3.27946	3.33044	3.45255	3.34691	3.6898	3.28277
Ccr6	CCR6	TC06004106.hg.1	3.10193	3.13673	2.98	3.2033	3.4099	3.25208	3.48776	3.21463	3.31745	3.22004	3.04648	3.19578	3.29524	3.40569	3.50234	3.41368	3.39328	3.43941	3.21503	3.246	3.11766	3.31763	3.15121	3.40346	3.28429	3.06619	3.10824	3.2338	3.44193	3.15446	3.2444	3.03316	3.0683	3.33437	3.2139	3.40775	3.53656	3.11122	3.11057	3.12614	3.1084	3.34527	3.22768	3.40925	3.3603	3.34294	3.20749
Htr2b	HTR2B	TC02002858.hg.1	2.89208	3.13763	3.3395	3.16528	3.30468	3.181	3.75465	2.965	3.16016	3.13058	3.19331	3.26667	3.16996	3.20709	3.0573	3.29321	3.26535	3.29602	2.82794	3.02943	3.01754	3.53927	3.25598	3.23184	3.06798	3.27676	3.25523	3.05129	3.29333	3.25487	3.17713	2.96302	3.09465	3.20386	3.29738	4.28957	3.57991	2.96304	2.94037	2.97564	3.21169	3.34569	2.97828	3.27666	3.17717	3.22054	3.05257
Pth2r	PTH2R	TC02001236.hg.1	3.0865	3.10425	2.90899	3.24207	3.51473	3.24785	3.41976	3.03183	3.27669	3.15306	3.34567	3.21637	3.26356	3.3797	3.41028	3.45438	3.51227	3.32361	3.13776	3.22428	3.02774	3.32179	3.05339	3.26697	3.01797	3.11226	3.24222	3.1617	3.40286	3.17102	3.3435	3.12149	3.06818	3.14682	3.25923	3.35109	3.45091	3.02329	3.13917	3.07738	3.18459	3.26451	3.24351	3.50753	3.33295	3.20285	3.05445
Gpr39	GPR39	TC02000865.hg.1	3.04958	3.26794	3.07449	3.35544	3.269	3.2511	3.61303	3.02724	3.24742	3.08544	3.34541	3.17552	3.34509	3.31758	3.39878	3.45651	3.32484	3.50284	3.21959	3.14344	3.0689	3.51421	3.28114	3.34957	3.1945	3.05726	3.19141	3.31364	3.22949	3.05435	3.52208	2.95194	3.04225	3.1591	3.02759	3.13342	3.68451	3.10383	2.99869	3.11139	3.22724	3.17833	3.17942	3.30524	3.42586	3.3375	3.1339
Gpr85	GPR85	TC07001767.hg.1	3.11687	2.92428	2.84308	2.95802	3.4585	3.27164	3.16165	3.11821	2.9777	2.84765	2.98896	2.85231	2.94184	3.03148	2.9754	3.08529	2.93775	3.18134	2.99856	3.02639	3.02961	3.39195	3.0401	3.07942	3.09201	3.1191	3.77399	3.07247	3.06908	3.24337	3.0001	2.83441	2.91301	3.15097	3.03824	3.93703	3.33412	3.23491	2.97218	3.00845	3.04425	2.85824	2.92319	3.43197	3.05909	2.96537	3.13653
Calcr	CALCR	TC07001608.hg.1	3.056	2.99933	2.92373	3.04699	3.29307	3.10661	3.35969	3.08135	3.07572	3.18013	3.22923	3.12333	3.31071	3.20445	3.33615	3.3237	3.45235	3.5397	3.08015	3.15246	3.03967	3.36606	2.93229	3.32949	3.01171	3.00712	3.1996	3.09957	3.35056	3.04122	3.15184	3.06402	3.11498	3.2022	3.1127	3.37619	3.58508	2.94844	3.04155	2.97016	3.07566	3.27258	3.46064	3.31479	3.22395	3.18999	3.00876
Npffr2	NPFFR2	TC04000397.hg.1	2.89435	3.02297	3.0486	3.11835	3.351	3.19857	3.39922	2.97957	3.0479	3.20964	3.23402	3.24609	3.0478	3.1169	3.12572	3.29945	3.30768	3.19301	2.9631	3.07615	3.05576	3.2431	3.11111	2.97186	3.01921	3.10365	3.03875	3.08982	3.2678	3.05458	3.07264	2.95622	3.05538	3.08987	3.08058	3.08945	3.12637	2.99096	3.18407	3.02384	3.13548	3.23531	3.01711	3.29154	3.24344	3.34798	3.17326
Tshr	TSHR	TC14000499.hg.1	2.94785	2.97996	2.8615	3.09058	3.14469	3.12049	3.40232	2.95993	3.14768	3.02874	3.13188	3.09811	3.1375	3.23353	3.38006	3.24371	3.30869	3.23042	3.03725	3.08922	2.97142	3.68723	2.92151	3.19713	2.8607	3.03669	3.05201	3.09938	3.25796	2.98907	3.16652	2.92016	2.94114	2.94751	2.94737	3.04442	3.39086	3.02465	2.96808	2.9018	2.97967	3.21367	3.05065	3.16292	3.31185	3.16889	2.94408
Ccr4	CCR4	TC03000164.hg.1	2.9158	2.98539	2.91332	2.93806	3.47698	3.23399	3.35847	2.99181	3.0213	2.99031	3.18119	2.95152	3.1885	3.16949	3.40292	3.37261	3.21652	3.05234	3.15205	3.0207	2.83543	3.29811	2.86957	3.09776	2.92382	2.95356	2.8493	2.98123	3.2249	2.82522	3.16582	2.9552	2.98795	3.12785	3.06745	3.0704	2.98805	3.09763	2.92398	2.84074	3.0532	3.03662	3.18223	3.05559	3.02134	3.37589	2.97681
Lpar4	LPAR4	TC0X000426.hg.1	2.71963	2.86735	3.17518	2.83772	2.93224	2.86239	2.97255	2.85065	3.06652	2.83138	3.12999	2.94363	2.82992	3.059	3.02447	3.02826	3.3558	2.85044	2.87019	2.76997	2.78404	3.19976	2.67856	2.95352	2.91665	2.86426	3.11332	2.93427	2.95693	2.75543	2.74979	3.0546	3.28349	3.11919	3.0889	4.73788	3.18093	2.69388	3.16969	2.89285	2.88547	2.99293	2.96648	3.16463	2.80994	3.2606	2.93827
Gpr19	GPR19	TC12001256.hg.1	2.91459	2.88008	2.83483	3.17129	3.24691	3.12595	3.08611	2.97712	3.02794	2.98444	3.15265	2.90097	3.04675	2.95893	3.12878	3.27115	3.14079	3.17398	2.99011	3.07643	2.89534	3.19887	2.96592	3.14079	2.82144	3.01816	2.97947	3.01029	3.03145	3.04759	2.91802	2.79209	2.8842	2.94107	3.01873	3.18695	3.18166	3.00029	2.97083	2.94851	3.08319	2.96892	2.95678	3.22423	3.11598	3.08052	3.00376
Trhr	TRHR	TC08000665.hg.1	2.92715	2.85375	2.83684	3.05617	3.47567	2.95537	3.30749	2.78667	2.87974	2.88086	2.75357	3.07219	2.97991	2.81669	3.41365	3.49962	3.03836	2.92611	3.03285	2.99378	2.90774	3.13142	2.99124	3.12206	2.75284	2.79987	3.01796	3.11657	2.81469	2.8763	3.02299	2.98341	2.89772	2.88656	2.93343	3.36427	3.56434	2.99034	3.18956	2.73149	2.88144	3.02816	3.01725	3.37514	3.14915	3.13255	2.7242
Ccr8	CCR8	TC03000200.hg.1	2.88235	2.97968	2.86788	2.84981	2.97016	3.1069	3.089	2.97092	3.12334	2.84878	2.96187	3.00572	3.14499	3.08326	3.28789	3.1426	2.96126	3.11577	2.8757	3.02422	2.90292	3.14662	2.868	3.01978	2.76957	2.92477	2.89109	2.93665	3.38266	2.8733	2.93258	2.95394	3.02926	3.17505	3.00868	3.00939	3.02534	2.74789	2.96406	2.73286	2.87355	3.06179	2.92052	3.02141	3.11876	3.10935	2.84507
Ccr5	CCR5	TC03000256.hg.1	2.67408	2.69427	2.68067	2.86723	3.0466	2.7705	3.23631	3.05497	2.90405	2.82813	2.93059	2.92302	3.10207	2.7306	2.82487	2.92305	3.05064	3.09995	2.75252	2.95824	2.72079	3.06792	2.91211	3.27754	2.73404	2.737	3.19729	2.65237	2.86115	2.66563	3.00985	2.72414	3.01674	3.20406	2.78153	3.15988	2.96436	2.81867	2.9024	2.98217	3.14114	3.11292	3.12462	3.00526	3.21603	2.95749	2.82065
Gpr82	GPR82	TC0X000203.hg.1	2.63796	2.81172	2.7459	2.62751	2.82327	2.5204	2.988	2.98935	2.70495	2.7111	2.83068	2.78079	2.81989	2.75919	2.98449	2.67619	2.93076	2.9659	2.68708	2.70048	2.85693	3.05168	2.82228	2.91385	3.16524	2.91478	2.76752	2.91438	2.79433	2.74209	3.04477	3.19924	2.96479	3.01338	2.59562	3.63316	2.96504	3.0393	2.84955	2.9278	3.01137	2.78208	2.93819	3.05951	3.04014	2.72893	2.92737
Ackr4	ACKR4	TC03000716.hg.1	2.68525	2.78097	3.41449	2.91464	2.96379	2.71579	2.88663	2.76884	2.76111	2.85423	2.85256	2.74359	2.80947	2.96231	2.7843	3.00339	3.04194	2.82334	2.87469	2.75267	2.8673	3.13892	2.69381	2.79519	2.83239	3.08782	2.83595	2.87331	3.01237	2.79258	2.90255	2.87892	2.77468	2.81732	3.05052	4.0834	3.15672	2.86571	2.76834	2.71697	2.74728	3.55658	2.80635	2.71766	2.91972	3.09818	2.79488
Gpr1	GPR1	TC02002698.hg.1	2.82116	2.87311	2.7614	2.81095	3.33821	3.04501	3.3607	2.95852	3.0366	3.04468	2.97201	3.00998	2.94247	3.04311	3.20389	3.23657	3.36763	3.02511	2.88451	2.94903	2.82113	3.34808	2.85697	3.10001	2.78724	2.82766	2.87624	2.87815	3.18599	2.9661	3.01404	2.84393	2.82549	2.82863	2.86519	2.95857	3.2149	2.84365	2.97235	2.715	2.96165	2.92688	2.86327	3.17153	3.0096	3.08249	2.95065
Chrm5	CHRM5	TC15000231.hg.1	2.86681	2.96827	2.79167	2.86612	2.96998	2.92928	3.1145	2.79061	2.94134	2.85322	2.78143	3.11624	2.94598	3.0956	2.79726	3.16048	2.94152	3.16577	2.79045	3.07623	2.88434	3.12279	2.90147	3.0531	2.65703	2.72125	2.88869	2.80153	3.18736	2.75548	3.06804	3.05908	2.72369	2.74071	2.85936	2.86286	3.3137	2.73301	2.87012	2.65446	2.69545	2.86573	2.79772	2.76472	2.88684	3.3832	3.14625
Gpr18	GPR18	TC13000828.hg.1	2.75521	2.80092	2.71342	2.75017	2.94984	2.92424	3.02915	2.80301	2.99192	2.91838	2.8327	2.90954	2.80358	2.71758	3.04254	3.14694	2.87964	3.13438	2.75134	2.87289	2.86162	3.17474	2.76681	2.91	2.90253	2.97243	2.90769	2.88813	3.0508	2.79209	2.7465	2.73746	2.78608	3.04318	2.77552	3.38096	3.47813	2.84906	2.88664	2.71702	2.77972	2.89587	2.84582	2.97018	2.79175	2.95739	2.84534
Gpr174	GPR174	TC0X000428.hg.1	2.87367	2.7684	2.64767	2.83252	2.76696	2.70701	2.66213	2.71435	2.96419	2.77691	3.45843	2.62895	2.70681	3.01795	3.3316	2.92888	2.78528	2.46105	2.47863	2.38367	2.51306	2.98787	2.43349	3.29915	2.64502	2.614	3.60274	2.71288	3.36634	2.85486	2.4892	2.73306	2.79897	2.72023	2.70452	3.62168	2.77358	2.71463	3.18758	2.36881	2.72806	2.66942	3.19418	2.8524	2.87887	2.6412	2.7043
Tacr3	TACR3	TC04001439.hg.1	2.90112	2.80952	2.68733	2.83076	3.22582	2.88883	2.81373	2.75484	2.93254	2.91758	2.89206	2.94501	2.695	2.88345	2.91414	3.06279	2.80965	3.05841	2.77572	3.01584	2.91317	3.11264	2.87462	2.74131	2.88929	2.74723	2.87454	2.87102	3.02061	2.74482	2.83811	2.65782	2.91889	2.9086	2.7584	3.15414	3.02561	2.79019	2.89371	2.80697	2.9094	2.85311	2.6638	3.1065	2.93203	2.91202	2.79908
Brs3	BRS3	TC0X000660.hg.1	2.95516	2.77029	2.63032	2.81372	3.19844	2.8018	3.19016	2.73239	2.84043	2.84972	2.92254	2.99305	3.39972	2.92415	3.33196	2.96322	2.91759	2.96359	2.74484	3.16983	2.84129	3.12357	2.67966	2.94757	2.64921	2.65965	2.6818	2.99163	3.00116	2.81188	2.85682	2.56661	2.67098	2.95606	2.72331	2.84379	3.08645	2.67836	2.92023	2.67623	2.76941	2.99428	2.85189	3.01071	3.19438	2.81619	2.65602
Gpr171	GPR171	TC03001903.hg.1	2.71138	2.82378	2.686	2.65098	2.86745	2.57799	2.84118	2.81458	2.51058	2.86483	2.98481	2.82041	2.81137	2.74088	3.05237	2.87755	2.85125	2.8192	2.70942	2.66846	2.70469	2.70144	2.81224	2.80523	2.93109	2.71505	2.92061	2.62411	2.85852	2.75983	2.55467	2.86346	2.90333	2.88385	2.68556	3.47879	2.8804	2.63446	2.83492	2.65949	2.71229	2.75069	2.57561	2.79831	2.83291	2.81363	2.67356
Gpr33	GPR33	TC14001012.hg.1	2.72898	2.47222	2.60591	2.3274	3.24827	2.81207	2.98808	2.75418	3.04214	3.22379	2.58696	3.13049	2.80259	2.74716	3.19442	3.29928	2.83405	2.83909	2.59072	2.92815	2.68581	2.70617	2.58857	3.11437	2.5788	2.64552	2.63069	2.76782	2.81413	2.72585	2.52371	2.52396	2.62643	2.90841	2.70142	2.94969	3.20703	2.53221	2.79479	2.53735	2.67995	2.78953	3.01419	3.01217	2.50026	2.83685	2.82055
Gpr151	GPR151	TC05001904.hg.1	2.83903	2.53138	2.67758	2.68861	3.10504	2.96385	3.12662	2.65893	2.73043	2.7765	2.6681	2.86755	3.00744	2.9627	2.83231	2.8546	3.16811	2.91875	2.78145	2.65781	2.62691	3.44554	2.6822	2.88908	2.53939	2.7086	2.57213	2.6661	2.66885	2.52674	2.99957	2.44858	2.6244	2.63127	2.81794	2.51379	2.82163	2.78944	2.79355	2.5328	2.51375	2.60796	2.60698	2.94954	2.75986	2.83034	2.73238
Ccr3	CCR3	TC03000254.hg.1	2.59952	2.59159	2.62325	2.62452	2.91975	2.75802	2.94498	2.60018	2.73675	2.74363	2.79724	2.70506	2.6735	2.69733	2.76545	2.92403	2.93903	2.75267	2.61086	2.64594	2.57006	2.93076	2.63606	2.9696	2.58538	2.49181	2.72271	2.70888	2.77944	2.64374	2.85994	2.59961	2.62942	2.88554	2.6472	2.78555	2.89908	2.65841	2.71415	2.62488	2.76804	2.73461	2.76139	2.74372	2.73367	2.88747	2.70872
P2ry10	P2RY10	TC0X000427.hg.1	2.72323	2.4774	2.64056	2.84025	2.91325	2.72418	3.14578	2.66498	2.78796	2.53382	2.95513	2.77497	2.75422	2.68171	2.75848	2.87727	2.94871	3.13439	2.66141	2.69259	2.56888	3.22404	2.62764	2.8964	2.55375	2.45395	2.71958	2.698	2.88042	2.70514	2.62515	2.5061	2.61227	2.8022	2.61749	3.00212	2.92226	2.63824	2.64246	2.4875	2.64069	2.73026	2.84325	2.71599	2.73967	2.79549	2.66483
Htr2c	HTR2C	TC0X000555.hg.1	2.65771	2.69322	2.50502	2.63506	2.9869	2.7826	3.09793	2.7075	2.74837	2.73875	2.9631	2.85075	2.88182	2.77331	2.69247	2.83885	3.05076	3.03728	2.61297	2.73035	2.60953	2.98665	2.59949	2.92416	2.54475	2.5807	2.74932	2.7055	2.89419	2.8483	2.70972	2.57872	2.59899	2.68898	2.60582	2.81899	3.29246	2.64874	2.59117	2.55612	2.83596	2.83031	2.69801	2.82897	2.87745	2.69174	2.6885
Nmbr	NMBR	TC06002177.hg.1	2.65223	2.57295	2.55201	2.87047	2.54843	2.53396	3.55309	2.62608	2.79924	3.11813	2.75075	2.6945	2.78553	2.7769	3.26026	2.56367	3.30058	2.92922	2.74114	2.88573	2.80807	3.21853	2.55061	2.74298	2.47196	2.75934	2.51629	2.65673	2.72136	2.57551	2.72975	2.66335	2.57314	2.63249	2.64199	2.80773	3.17786	2.60972	2.87062	2.45899	2.56916	2.76093	2.58827	3.32357	2.67412	2.61367	2.50771
Htr1f	HTR1F	TC03000463.hg.1	2.45716	2.67526	2.64371	2.76384	2.76749	2.67347	2.88221	2.64776	2.65702	2.53275	2.61837	2.54819	2.7057	2.83453	2.94286	2.6937	3.05335	2.73004	2.70572	2.71065	2.47048	2.97663	2.71129	2.6979	2.66635	2.92812	2.5841	2.8271	2.59692	2.56682	2.55224	2.37696	2.40788	2.70509	2.69392	2.73334	2.91614	2.61757	2.62259	2.39769	2.59276	2.5847	2.57741	2.67923	2.60994	2.43832	2.48564
Gpr87	GPR87	TC03001905.hg.1	2.51162	2.53625	2.44154	2.60225	2.85615	2.69127	2.94223	2.6005	2.58758	2.62786	2.6515	2.6031	2.813	2.71643	2.75618	2.63763	2.93575	2.63266	2.45047	2.77329	2.53177	3.2424	2.61593	2.80328	2.53822	2.6158	2.59673	2.66875	2.81619	2.58486	2.80572	2.57167	2.62026	2.63908	2.52674	2.72721	3.00497	2.46158	2.54626	2.60555	2.64076	2.618	2.53834	2.93803	2.88362	2.87075	2.50919
Gnrhr	GNRHR	TC04001251.hg.1	2.58482	2.38361	2.40004	2.57201	2.60177	2.55739	2.86103	2.52254	2.60962	2.60572	2.47153	2.66378	2.61996	2.52863	2.65663	2.83544	2.74726	2.79137	2.5414	2.50418	2.53323	2.91249	2.4963	2.87549	2.4039	2.3414	2.6357	2.63275	2.68169	2.45472	2.60209	2.48148	2.43818	2.67844	2.48878	2.88517	3.09447	2.48685	2.79478	2.38282	2.38685	2.46212	2.57533	2.45484	2.64661	2.68117	2.52772
Rxfp1	RXFP1	TC04000804.hg.1	2.43266	2.48302	2.4458	2.54124	2.63629	2.50368	2.74096	2.50389	2.68266	2.53126	2.60799	2.56407	2.66671	2.58663	2.80991	2.65152	2.75524	2.73516	2.52844	2.54819	2.48643	2.86766	2.42057	2.56463	2.44456	2.47783	2.47069	2.56201	2.75664	2.57772	2.53579	2.42386	2.4788	2.47626	2.52069	2.74204	2.8456	2.43142	2.4896	2.37725	2.51445	2.56348	2.49873	2.62581	2.61917	2.48026	2.41351
Hrh4	HRH4	TC18000111.hg.1	2.49131	2.44552	2.35884	2.43769	2.74611	2.60477	2.74551	2.41462	2.42408	2.59342	2.66705	2.45428	2.45709	2.4924	2.84648	2.68221	2.70448	2.60961	2.5073	2.36768	2.35575	3.08572	2.5857	2.76808	2.44258	2.38691	2.50782	2.50182	2.80011	2.42256	2.51118	2.32364	2.41809	2.6542	2.41991	2.4977	2.56371	2.29551	2.62173	2.38471	2.53195	2.63843	2.55767	2.7347	2.53468	2.37518	2.4333
Gpr15	GPR15	TC03000494.hg.1	2.36325	2.38426	2.26814	2.34991	2.77273	2.58136	3.00119	2.33584	2.41433	2.38866	2.37802	2.42138	2.41921	2.68118	2.66744	2.80205	2.82837	2.55604	2.31176	2.4733	2.49008	3.01864	2.51162	3.05974	2.40827	2.1749	2.58963	2.47402	2.49084	2.19356	2.46591	2.35182	2.25636	2.6744	2.44795	2.31016	2.9612	2.56449	2.55025	2.35393	2.55608	2.38514	2.42548	2.68606	2.54919	2.78109	2.26068
Rxfp2	RXFP2	TC13000106.hg.1	2.29562	2.36469	2.27068	2.41269	2.57043	2.4155	2.81019	2.40704	2.4935	2.45681	2.49464	2.45493	2.53154	2.48357	2.70582	2.66782	2.57243	2.64362	2.35549	2.41168	2.39366	3.0374	2.35697	2.65967	2.35132	2.41306	2.36458	2.40498	2.61349	2.43439	2.36223	2.26732	2.37448	2.45251	2.43227	2.51047	2.63556	2.32892	2.35403	2.23348	2.37411	2.47461	2.39232	2.58645	2.54006	2.47568	2.396
Tacr3	TACR3	TC04002656.hg.1	2.31414	2.2525	2.1053	2.52468	2.95291	2.45856	2.53165	2.28709	2.44103	2.34835	2.54428	2.21035	2.23514	2.59126	2.45933	2.62804	2.5502	2.47174	2.33354	2.27117	2.30597	2.68388	2.22727	2.48917	2.31151	2.34737	2.1525	2.39201	2.53044	2.43865	2.43382	2.31084	2.38532	2.32888	2.20146	2.48899	2.47901	2.06743	2.20043	2.24996	2.19376	2.43736	2.46332	2.5785	2.72528	2.22095	2.24498
Agtr2	AGTR2	TC0X000570.hg.1	2.30395	2.29984	2.22324	2.33999	2.60772	2.37629	2.55207	2.30052	2.31536	2.52085	2.62307	2.29646	2.40359	2.47374	2.5158	2.45006	2.69529	2.59754	2.27597	2.29511	2.20987	2.42853	2.23323	2.75409	2.18157	2.32903	2.28541	2.30442	2.33638	2.28138	2.42744	2.24121	2.22065	2.42938	2.20896	2.34823	2.65718	2.21613	2.45769	2.21124	2.25515	2.37085	2.3957	2.44226	2.38753	2.26464	2.20728
[truncated: 169 more columns]

## Sheet: B_Human_orphanGPCR_DRG_array
Mmus	Hsap	PROBE	X6_6	X7_7	X8_8	X10_10	X12R_12R	X13_13	X14_14	X15_15	X16_16	X19_19	X20_20	X21_21	X22_22	X23_23	X26_26	X27_27	X29_29	X30_30	X31_31	X32_32	X33_33	X36_36	X37_37	X38_38	X41_41	X42_42	X43R_43R	X44_44	X45_45	X50_50	X52_52	X53_53	X54R_54R	X55_55	X56_56	X57_57	X58_58	X59_59	X60_60	X65_65	X66R_66R	X67R_67R	X69_69	X70_70	X71_71	X72_72	X73_73
Gpr25	GPR25	TC01001652.hg.1	8.38722	8.49158	8.33931	8.65812	8.64683	8.52691	8.50847	8.47713	8.60104	8.70417	8.61848	8.68371	8.45239	8.6135	8.66364	8.68405	8.74313	8.62578	8.5716	8.54793	8.47516	8.78553	8.4621	8.64065	8.53499	8.47665	8.64043	8.69857	8.6824	8.46183	8.62976	8.50996	8.43714	8.77002	8.3793	8.17595	9.03273	8.4102	8.51836	8.59233	8.53678	8.56275	8.61443	8.72821	8.69221	8.47907	8.35881
Gpr155	GPR155	TC02002539.hg.1	8.14688	8.19853	7.95408	8.36165	6.81836	8.25647	6.88201	8.44338	8.29585	7.19495	6.83535	7.8201	7.68116	8.30025	7.98588	7.38489	7.66495	7.85018	8.12361	8.08642	8.53256	8.28908	8.52483	7.75821	8.34738	8.76341	8.44183	8.53088	8.25397	8.19156	7.62228	7.70906	7.54401	7.76898	6.91646	8.95763	7.38663	8.43332	8.13689	8.0768	7.94907	7.21187	8.30324	7.92679	7.91227	6.81239	8.10499
Gpr137b	GPR137B	TC01001950.hg.1	7.43765	7.72119	7.73385	7.87521	6.54746	7.52226	7.52508	7.78285	8.17205	7.78189	7.95601	7.8205	7.69847	8.01613	7.99534	7.51283	7.71075	7.91931	7.63014	8.02102	8.12036	8.11826	7.89024	7.56665	7.97367	8.1458	7.55198	8.04133	7.90036	8.18726	7.66308	8.5188	8.37252	7.49083	8.25225	7.66153	7.12464	7.73944	7.77768	7.95089	7.85664	8.33913	8.19342	7.71718	8.05771	8.33332	7.65986
Gpr89	GPR89A	TC01005782.hg.1	7.60163	7.37969	7.89183	7.67636	6.95152	7.61155	6.88651	8.12758	7.31539	7.10829	7.42978	6.85371	6.56784	7.2865	7.15845	6.76459	6.35746	6.76201	7.49491	7.07155	7.65877	6.80781	7.81132	6.66253	7.93548	7.70736	7.6165	7.3944	7.17511	8.0173	7.00132	7.83849	7.68862	7.76963	7.3765	9.30116	7.07519	8.11708	7.66792	7.8228	7.58654	6.61232	7.58601	7.20173	7.26113	7.49606	8.17921
Gpr37l1	GPR37L1	TC01001671.hg.1	6.92216	7.56658	6.97853	7.46636	7.19478	7.33149	6.74622	7.43885	7.82201	7.37917	7.63123	7.67392	7.29265	7.84894	7.87366	7.53554	7.47811	7.80805	7.31259	7.60778	7.58949	7.74542	7.56154	7.27517	7.81844	7.77126	7.66797	7.91479	7.59092	7.56531	7.30352	7.67904	7.71681	7.24384	7.17617	6.67214	7.18189	7.08429	7.71409	7.35803	7.71361	7.63513	8.06907	7.97669	7.70865	7.69025	7.31205
Gpr108	GPR108	TC19001104.hg.1	6.92262	7.51201	7.37302	6.9617	6.78871	6.76744	6.69502	7.22958	7.13555	7.02998	6.83706	7.07713	6.96169	6.94682	7.01907	6.99984	6.86952	6.87005	6.97822	6.8716	7.0533	6.88958	7.00329	7.19903	7.31434	7.11807	7.31653	7.21056	6.82961	7.12387	7.13128	7.1707	7.22206	7.22517	6.91741	6.70785	6.75671	6.91158	7.46976	7.23602	7.45981	7.09429	7.11445	7.17113	7.20443	6.69143	7.01916
Gpr137	GPR137	TC11002714.hg.1	7.11442	7.43163	7.14329	7.12572	7.39019	7.16224	7.08575	6.97501	7.03644	7.41178	7.16684	7.49144	7.42094	7.41369	7.5181	7.309	7.40015	7.71453	7.07871	7.50723	7.12107	7.33974	7.23083	7.31258	7.18651	7.27192	7.32895	7.40738	7.28195	7.11286	7.35332	7.05137	7.08583	7.15142	6.86638	6.38504	7.36004	6.77772	7.23842	7.15736	7.23742	7.2685	7.42445	7.32421	7.45947	6.70884	6.91685
Gpr89	GPR89B	TC01001118.hg.1	7.01719	6.69433	7.23616	6.95658	6.4474	6.91472	6.48127	7.42806	6.66307	6.6442	6.79805	6.38146	6.11431	6.64194	6.54584	6.36547	6.00545	6.2274	6.83535	6.41565	7.00284	6.3006	7.06284	6.2522	7.18382	7.00979	6.93311	6.78991	6.52043	7.25963	6.49864	7.10421	7.02015	6.9307	6.75732	8.4151	6.48239	7.37248	6.97716	7.16986	6.96057	6.2893	6.86369	6.57755	6.69013	6.91355	7.44083
Gpr89	GPR89A	TC01003114.hg.1	7.00383	6.66039	7.18397	6.96985	6.40982	6.89811	6.32174	7.40463	6.65829	6.59303	6.78742	6.32915	6.0919	6.62163	6.54487	6.36124	6.09595	6.28446	6.85632	6.37029	6.95173	6.29881	7.07664	6.26284	7.20147	7.00745	6.88872	6.79026	6.53854	7.24781	6.46318	7.08313	6.97101	6.93758	6.76139	8.40009	6.46635	7.34134	6.92092	7.16831	6.96354	6.28792	6.90123	6.61222	6.71235	6.88686	7.3974
Gprc5b	GPRC5B	TC16000921.hg.1	6.73083	7.29487	7.08546	7.0455	6.26068	6.88521	7.01106	6.54337	7.12937	6.95014	7.08882	7.01863	7.0776	6.97749	7.29666	6.88363	6.88406	7.01662	6.64233	6.9392	7.00312	6.59242	6.99242	6.66303	6.76349	6.90828	6.30363	6.89166	6.98217	6.74217	6.65111	7.39157	7.39935	6.84239	7.52463	5.57074	7.04454	6.47515	6.82859	6.81076	6.4054	7.54334	7.0241	7.12697	7.01348	7.27136	6.84703
Gpr107	GPR107	TC09000728.hg.1	6.77027	7.13364	6.80759	6.79746	6.32091	6.7521	6.1431	7.03505	6.55377	6.5349	6.30403	6.21148	6.32401	6.60631	6.65214	6.15316	5.8747	6.21073	7.0045	6.40686	6.95312	6.41749	6.97109	6.39384	7.09316	6.83462	6.99756	6.98795	6.25771	6.99345	6.5829	6.92367	6.90082	6.75223	6.55601	6.20353	6.24252	6.98408	6.95358	7.02294	6.83418	6.53255	6.98295	6.82835	6.86981	6.47016	6.84867
Gprin1	GPRIN1	TC05002095.hg.1	6.82632	6.71818	6.36686	6.64742	6.98386	6.90307	6.72225	6.65377	6.81266	6.74849	6.8411	6.81854	6.71121	6.89422	6.95348	6.89405	7.02579	7.23261	6.97793	6.96156	6.62891	7.09877	6.628	6.82277	6.65816	6.66272	6.84813	6.87525	6.80597	6.73318	6.92672	6.45059	6.40349	6.68043	6.41315	6.26772	7.33363	6.71738	6.65216	6.64057	6.74405	6.71695	6.77231	7.05081	7.05352	6.59838	6.61184
Gpr180	GPR180	TC13000330.hg.1	6.52915	6.43297	6.43211	6.61146	5.66968	6.64722	5.73495	6.78628	6.03449	5.86023	6.27662	5.6836	6.04032	6.54205	6.14448	5.45892	5.28326	5.72566	6.5477	6.27605	6.60864	6.04956	6.57292	6.01533	6.70479	6.55215	6.79049	6.42712	5.78686	6.63328	5.69006	6.35023	6.2274	6.51246	6.42245	8.14445	5.71211	7.14679	6.60555	6.55791	6.57711	5.94022	6.54111	6.51936	6.44682	6.0532	6.45988
Gpr137	GPR137	TC11000593.hg.1	6.58132	6.6913	6.45666	6.60093	6.72263	6.66283	6.46143	6.62871	6.52597	6.6163	6.49264	6.70839	6.6885	6.79358	6.7751	6.81731	6.7278	6.78383	6.62831	6.71114	6.58161	6.54616	6.63043	6.6738	6.59556	6.62606	6.67084	6.8155	6.50256	6.50679	6.72141	6.43392	6.61446	6.70394	6.36055	6.05863	6.83012	6.48284	6.64952	6.60961	6.73918	6.66805	6.80566	6.98068	7.08936	6.46487	6.44894
Gpr153	GPR153	TC01002148.hg.1	6.37631	6.51207	6.39942	6.43668	6.68285	6.58913	6.62644	6.32643	6.62835	6.36106	6.49926	6.89118	6.54584	6.57893	6.6001	6.70227	6.83389	6.79659	6.30285	6.65525	6.39488	6.44362	6.3389	6.77516	6.3064	6.16654	6.47452	6.3951	6.63383	6.31633	6.56483	6.36771	6.47344	6.41714	6.86182	5.92744	6.63152	6.37275	6.46921	6.46272	6.50605	6.7626	6.57992	6.78995	6.68663	6.63585	6.40348
Gpr183	GPR183	TC13000829.hg.1	7.27315	5.23285	5.85711	7.15136	5.50005	6.29824	4.8245	5.31424	5.93652	6.7461	4.37985	6.342	6.3801	5.79784	7.11012	4.8134	4.96721	6.51069	6.53696	6.14239	6.62038	6.64881	7.02588	7.15604	6.88819	6.60886	6.05155	6.09287	4.3035	5.07613	6.85929	5.96951	7.80819	7.92191	6.04868	7.95335	5.26485	5.49826	7.26942	6.48732	6.8282	5.90556	6.94099	5.28275	6.08109	6.36998	6.44088
Gpr83	GPR83	TC11002198.hg.1	6.09829	6.51853	6.34833	6.45701	6.41652	6.64395	5.48762	7.01423	6.27937	5.93683	5.14984	6.31796	6.27207	6.67858	6.85805	5.96626	5.91104	6.42091	6.5791	6.21166	6.88234	6.16979	6.69474	6.39425	7.03253	6.64692	6.68821	6.65686	6.47533	6.69825	6.04422	5.7522	5.50372	6.40034	5.27671	5.54845	6.60218	6.65971	6.58262	6.53172	6.54518	5.15527	6.85824	6.75636	6.93415	5.37821	6.28189
Gpr20	GPR20	TC08001694.hg.1	6.21756	6.37674	6.24043	6.33173	6.62329	6.54335	6.37771	6.21637	6.31809	6.45559	6.39551	6.51333	6.23076	6.37331	6.27879	6.65066	6.52407	6.72681	6.17954	6.48635	6.11276	6.48626	5.98571	6.75529	6.07885	6.22832	6.27278	6.45483	6.32655	6.06279	6.61873	6.23196	6.14376	6.31979	6.3208	6.0047	6.82716	6.23949	6.21463	6.23535	6.21663	6.40978	6.41442	6.43906	6.41143	6.20417	6.26204
Gpr4	GPR4	TC19002713.hg.1	6.26193	6.53756	6.75897	6.48066	6.77675	5.76491	6.42845	5.79829	5.9739	6.97142	6.5457	6.09565	6.64987	5.98912	6.41466	6.14248	6.14561	5.96249	6.52558	6.30449	6.13949	6.43074	6.78564	6.96918	6.27901	6.06076	6.27632	6.37492	6.07355	5.87308	6.19921	6.08826	6.22631	6.57179	6.39923	5.34913	6.42679	5.70528	6.44367	6.15278	6.58436	6.43376	6.29556	6.57643	7.11968	5.88169	5.97356
Gpr157	GPR157	TC01002180.hg.1	6.16038	6.19519	5.9721	6.1604	6.30858	6.19434	6.23835	6.11992	6.21086	6.28688	6.27587	6.32533	6.20156	6.37973	6.52713	6.38126	6.53869	6.35717	6.16995	6.32635	6.11107	6.38711	6.14557	6.40767	6.06177	6.06375	6.16032	6.1631	6.19758	6.16064	6.46917	6.046	6.17096	6.2116	6.09895	5.91727	6.43672	6.02879	6.09276	6.10354	6.24265	6.28897	6.26772	6.32769	6.38661	6.21227	6.09527
Gpr162	GPR162	TC12003231.hg.1	6.05196	6.07201	5.74857	6.12587	6.18683	6.17513	6.29921	5.92603	6.17049	6.14631	6.18184	6.26852	6.06723	6.32403	6.40444	6.29718	6.51179	6.46845	6.14247	6.19479	6.10133	6.37978	5.96513	6.40926	5.9879	6.02243	6.11899	6.13704	6.25542	6.00612	6.32799	5.89704	5.99242	6.14613	5.87886	5.77311	6.44183	5.85065	5.99702	5.94239	6.18469	6.29555	6.32673	6.42311	6.55083	5.93964	5.82814
Gpr146	GPR146	TC07000015.hg.1	5.97343	6.11091	6.13982	6.16947	6.48416	6.1128	6.41685	5.9374	6.19708	6.19117	6.24627	6.43536	6.21707	6.28125	6.29926	6.50082	6.45914	6.49372	6.04838	6.28916	5.94218	6.36559	5.98678	6.33176	6.00449	6.10484	6.03916	6.07883	6.26506	5.95762	6.23448	5.97498	6.14687	6.15726	6.11591	5.62812	6.2729	5.97316	5.99383	5.94052	6.01522	6.26627	6.06189	6.29653	6.04568	6.07716	6.01464
Gpr88	GPR88	TC01000903.hg.1	6.44794	6.05661	6.25281	5.98852	6.40164	6.15693	6.34934	6.21529	6.16323	6.39764	5.83917	6.43458	6.24945	6.14081	6.13503	6.44873	6.52712	6.38264	5.99643	6.3021	5.97452	6.10925	5.94081	6.38837	5.936	5.87433	5.90237	6.19358	6.20415	6.07534	6.47512	5.90712	6.0736	6.24315	5.92535	5.95477	6.44068	5.9326	5.95821	5.97638	6.00539	6.28946	6.00491	6.16409	6.18296	6.22313	6.11159
Gpr158	GPR158	TC10000177.hg.1	6.26205	6.3315	5.69356	6.35059	5.87597	6.99784	4.38952	6.84265	5.44976	5.28982	4.22102	5.14997	5.88913	6.22633	6.12493	5.14777	4.10574	4.9876	6.67462	5.82988	6.56719	5.42732	6.38529	5.14993	6.50745	6.2588	7.94725	6.72916	4.86588	6.67323	5.44372	5.21983	5.10519	6.36952	4.08629	5.08156	5.48305	6.97626	6.24524	6.16653	5.90095	4.10678	5.92855	6.14064	6.21215	4.27483	6.47493
Gpr27	GPR27	TC03000423.hg.1	5.8824	5.89938	5.52528	6.13408	6.20673	6.18728	5.69064	6.10865	6.07322	6.07557	6.12772	6.35284	6.2112	6.10709	6.22026	5.93138	6.1212	5.63357	6.24553	5.93908	5.90846	5.8581	5.90286	5.43505	5.93918	5.83455	6.20867	6.27004	5.85892	5.91781	5.74157	5.70858	5.75294	5.95566	6.07464	5.51359	6.46626	5.68159	6.00719	5.86548	6.13514	5.96509	6.47224	6.27143	6.2359	6.49616	5.9845
Gpr135	GPR135	TC14002324.hg.1	5.78719	5.90971	6.35328	5.94039	5.91814	5.76181	5.9522	5.93807	5.87993	5.84778	5.89179	6.00965	5.61197	5.6861	5.73977	5.86502	5.91185	5.63996	5.62	5.80697	5.87195	5.87428	5.79617	6.10455	5.86081	5.93518	6.02119	5.87161	5.92516	5.83049	6.09001	5.80628	5.82069	5.93058	6.31726	6.03127	5.94589	5.92144	5.85851	5.67063	5.97408	6.09718	6.05452	5.93744	5.60954	5.75853	5.80074
Gpr161	GPR161	TC01003485.hg.1	6.1194	5.89278	5.6511	5.95999	6.00454	6.07109	5.92858	6.04149	5.78075	5.81204	5.71699	5.83604	5.95891	5.9469	6.16373	6.00812	5.80432	5.86053	6.16129	5.93581	5.87766	5.82704	5.86323	5.81551	5.97427	5.8755	5.62679	6.03877	5.83037	6.03339	5.81622	5.68958	5.73568	5.97233	5.64035	5.47605	5.97274	5.97237	5.86151	5.96876	5.9538	5.83755	6.04368	6.1479	6.13389	5.53533	5.84785
Gpr62	GPR62	TC03000327.hg.1	5.97971	5.90961	5.74139	5.7329	6.33958	6.20155	6.21866	5.95555	5.73073	6.01021	6.058	6.42773	5.55938	6.04206	6.34756	6.19423	6.11318	6.11839	5.76986	6.0987	5.73422	5.98151	5.79687	6.19231	5.75939	6.06075	6.11878	5.96708	5.90489	5.68332	6.02224	5.81181	5.96246	6.26189	6.01922	5.51271	5.96979	5.8943	5.68445	5.82753	5.85885	5.83446	6.01242	5.98267	5.70611	6.10214	5.88554
Gpr65	GPR65	TC14000523.hg.1	5.85149	4.94037	5.18737	5.42223	4.86168	4.97715	4.37679	5.93416	5.0334	4.73472	4.45289	5.66135	4.82357	4.64966	4.99638	4.33575	4.40856	5.60975	5.87374	5.70878	5.05615	4.90315	6.48602	5.876	5.90068	5.56364	5.86023	4.96822	4.75986	5.37275	7.02259	5.21723	5.56947	7.31446	5.03487	8.11515	4.67683	5.876	6.05356	6.41271	6.39645	5.19865	6.08931	5.49586	6.1033	5.03294	5.69876
Gpr179	GPR179	TC17001424.hg.1	5.7945	5.76837	5.75428	5.88833	6.1172	5.99635	5.93848	5.85866	5.78742	5.86919	5.91921	6.06751	5.69747	5.9364	5.76677	6.10638	6.23822	6.10981	5.77077	6.06572	5.79135	5.79566	5.63159	5.85508	5.79865	5.75774	5.94222	5.89979	5.85037	5.71759	6.06699	5.74024	5.82035	5.87535	5.80518	5.51761	5.77545	5.81567	5.76374	5.76879	5.88473	5.95989	5.81491	6.02742	5.96639	6.02686	5.92671
Gpr137c	GPR137C	TC14000307.hg.1	5.59731	5.82031	5.72405	6.12565	4.92383	6.27443	4.56292	6.32685	5.21275	4.83598	4.8941	4.89406	5.03696	6.01942	5.49244	4.95094	4.3352	4.69071	6.06456	5.17628	6.09131	4.65873	6.21793	4.62683	5.95848	6.12115	5.68499	6.07942	5.03492	6.34591	4.86173	5.35316	4.9962	5.67552	4.50209	6.31425	4.84418	6.38376	5.40837	5.63312	5.77366	4.50718	5.84656	5.43537	5.55363	4.47874	5.92198
Gpr152	GPR152	TC11001984.hg.1	5.65459	5.38556	5.59631	5.7655	5.87263	5.7638	5.67223	5.74841	5.45971	5.74217	5.79107	5.9909	5.80909	5.50403	5.87696	5.83257	5.77423	6.16686	5.47077	5.72239	5.6246	5.69253	5.65651	5.89688	5.63124	5.70328	5.80598	5.81888	5.93546	5.65124	5.92482	5.63569	5.56303	5.56156	5.83678	5.28782	5.94766	5.73219	5.68346	5.76372	5.86015	5.68995	5.84444	5.81231	5.70827	5.97995	5.8497
Gprasp2	GPRASP2	TC0X002318.hg.1	5.95576	5.80737	5.43406	5.86478	5.61512	5.80686	5.3592	5.66927	5.61269	5.63646	5.47967	5.51724	5.51853	5.6947	5.69339	5.61193	5.69563	5.48276	6.0561	5.52932	5.6517	5.53527	5.86383	5.39812	5.64289	5.62287	5.91332	5.78457	5.69556	5.86987	5.51048	5.41387	5.34841	5.52786	5.36448	5.48956	5.87426	5.74298	5.68722	5.65451	5.50922	5.6062	5.75449	5.72883	5.72985	5.17439	5.38097
Gpr6	GPR6	TC06000881.hg.1	5.62632	5.58059	5.5475	5.56139	5.95999	5.67357	5.80159	5.5443	5.55635	5.65952	5.69549	5.88622	6.02013	5.7609	5.8301	5.95038	6.21119	5.98517	5.54784	5.85837	5.55581	6.07801	5.39355	5.79637	5.55115	5.40927	5.59537	5.67184	5.80714	5.5301	5.90013	5.54732	5.52241	5.68216	5.41699	5.4368	6.03276	5.56684	5.5167	5.48561	5.70019	5.88441	5.69389	5.91329	5.84734	5.80763	5.78881
Gpr68	GPR68	TC14001435.hg.1	5.61137	5.54035	5.31444	5.59401	5.8957	5.89926	5.74872	5.47882	5.45844	5.63	5.40692	5.73169	5.79389	5.89968	5.73193	5.73418	6.09913	5.87902	5.72821	5.87787	5.59472	5.91564	5.43074	5.78137	5.48349	5.48275	5.79561	5.55862	5.66628	5.62951	5.9357	5.4429	5.40657	5.68705	5.33295	5.18033	6.01164	5.54044	5.45196	5.55452	5.47983	5.71557	5.81557	5.89909	5.87096	5.59278	5.66695
Gpr139	GPR139	TC16000922.hg.1	5.65758	5.48177	5.46731	5.47608	5.87396	5.85488	5.95383	5.96124	5.53384	5.57369	5.19604	5.68268	5.62586	5.67276	5.88633	5.48305	5.95936	5.64122	5.78313	5.68843	5.53278	5.47691	5.52021	5.55712	5.61113	5.66402	5.32995	5.61312	5.6949	5.47662	5.77463	5.27873	5.19892	5.4979	5.27885	5.26751	5.87182	5.62251	5.63901	5.66848	5.55901	5.53401	5.68649	6.00703	5.99451	5.53737	5.52011
Gpr135	GPR135	TC14001181.hg.1	5.36795	4.9576	6.24001	5.60323	5.3028	5.05617	5.13042	5.37202	5.22971	5.55779	5.83308	4.76465	4.7784	4.59186	5.48107	4.84375	5.1281	4.795	5.09191	5.21433	5.46849	5.43063	5.32368	4.79599	5.34788	5.28579	5.75504	5.22035	5.1067	5.47052	5.27517	5.57111	5.36424	5.61754	6.20983	6.07417	5.53017	5.8075	5.36364	4.94749	5.50733	5.74061	5.58376	4.8111	5.0594	5.04704	5.60606
Gpr3	GPR3	TC01000362.hg.1	5.77943	5.48911	5.53786	5.50331	5.94972	5.63507	5.78096	5.69788	5.43971	5.58557	5.43497	5.89382	5.60746	5.78161	5.58466	5.89194	5.72863	5.89289	5.40692	5.81259	5.39957	5.46057	5.52216	5.68005	5.4938	5.56897	5.51456	5.4491	5.7455	5.32551	5.7061	5.25276	5.20988	5.741	5.27387	5.08495	5.9891	5.64273	5.59439	5.58696	5.57941	5.66194	5.67904	5.96382	5.64653	5.73747	5.80763
Gpr75	GPR75	TC02005025.hg.1	5.62519	5.51461	5.35281	5.6212	5.54697	5.46142	5.55845	5.39141	5.36067	5.47405	5.54226	5.47738	5.36444	5.54542	5.54706	5.54638	5.61618	5.71794	5.65273	5.51153	5.45456	5.579	5.47377	5.63521	5.49271	5.42152	5.52198	5.56348	5.41943	5.52897	5.60601	5.37694	5.43238	5.52551	5.21919	5.13837	5.69044	5.43886	5.43862	5.54359	5.47276	5.54749	5.53156	5.72107	5.69714	5.30328	5.29067
Gpr35	GPR35	TC02005016.hg.1	5.44513	5.45705	5.20952	5.56113	5.74345	5.59265	5.56315	5.43485	5.49987	5.58499	5.58653	5.6978	5.37529	5.67583	5.74288	5.84185	5.9388	5.78044	5.4435	5.55099	5.45024	5.44405	5.36452	5.63799	5.4365	5.45391	5.46407	5.51863	5.65469	5.54326	5.64649	5.26291	5.31832	5.54747	5.37152	5.217	5.92583	5.39908	5.39356	5.38973	5.52127	5.4475	5.63416	5.60497	5.61705	5.65842	5.44893
Gprin2	GPRIN2	TC10000300.hg.1	5.47077	5.55079	5.19773	5.32114	5.84541	5.68567	5.59205	5.30005	5.38952	5.48564	5.63156	5.44111	5.47612	5.52809	5.39917	5.64297	5.52443	5.98595	5.42239	5.35303	5.47394	5.36876	5.24868	5.46632	5.44649	5.16599	5.5426	5.52476	5.4733	5.47405	5.56389	5.50366	5.59917	5.52415	5.33194	5.03317	5.58483	5.36838	5.19231	5.51027	5.29815	5.50719	5.67482	5.5426	5.87512	5.51185	5.3624
Gpr173	GPR173	TC0X000309.hg.1	5.38251	5.50239	5.04971	5.67503	5.54761	5.37027	5.11948	5.68303	5.74787	5.53445	5.18796	5.70004	5.51244	5.57781	5.49791	5.54143	5.54842	5.55538	5.46519	5.44479	5.39419	5.55959	5.5511	5.66468	5.82222	5.56106	6.15165	5.7055	5.32412	5.44614	5.4502	5.39696	5.41476	5.56353	5.30607	5.02096	5.29017	5.4286	5.56459	5.54947	5.76269	5.5738	5.7082	5.81307	5.92963	5.40518	5.30636
Gprin3	GPRIN3	TC04001382.hg.1	5.21227	5.03541	5.11714	5.40001	4.81988	5.14702	4.3378	5.19648	4.96489	5.46677	4.92557	4.80585	5.46442	4.77678	5.52519	4.62382	4.92551	5.12618	5.6392	4.87811	5.08956	5.17022	5.04968	4.98464	5.39429	5.10689	5.64619	4.68446	4.70034	4.86841	5.07482	5.05914	5.38424	5.34654	4.85431	5.66194	4.89385	5.03304	5.35728	5.10493	5.38146	4.89632	5.32967	5.1425	5.23871	4.82332	5.22915
Gpr52	GPR52	TC01001523.hg.1	4.63388	4.9543	5.1592	4.78257	4.95991	4.95303	4.7418	5.00017	4.56792	4.77575	5.47311	4.91361	4.69356	4.91494	4.82974	4.82477	4.61979	4.75396	4.63794	4.67237	5.11821	5.25358	5.08643	4.45362	5.19902	5.11156	5.24428	4.79564	4.57349	4.92749	4.71748	4.92722	4.92459	4.96552	5.00736	5.113	4.82848	4.92035	5.34707	4.69755	5.08443	4.94505	4.8605	4.87162	4.90786	5.15607	5.25297
Gprc5a	GPRC5A	TC12000182.hg.1	5.06132	4.92065	5.13311	5.05227	5.424	4.86728	5.16571	4.62392	4.58909	6.03063	4.89974	4.94346	5.42925	5.09131	5.38567	5.01456	5.13429	4.94055	4.86079	4.82412	4.9067	5.49974	5.17232	5.31461	4.65664	5.2448	4.65604	4.92789	4.95858	4.82447	5.522	4.75871	4.73627	5.82483	5.09807	4.75991	5.41303	4.68746	4.87989	4.86616	5.5391	5.41136	4.79246	4.98768	5.41411	4.80538	4.83547
Gpr26	GPR26	TC10000903.hg.1	4.88618	4.79082	4.68201	4.83175	5.04657	5.18195	4.98467	4.65559	4.57053	4.84612	4.80804	4.94442	4.7735	4.85582	4.68413	5.13645	5.24394	5.04401	4.7669	4.91125	4.72154	4.88638	4.69033	5.13951	4.50568	4.67204	4.90016	4.97344	4.94847	4.89694	5.22731	4.78897	4.7704	4.93979	4.67485	4.66303	5.25075	4.71076	4.86397	4.73282	4.7175	4.84736	4.93142	4.78715	5.0212	4.83178	4.82772
Gpr101	GPR101	TC0X001421.hg.1	4.73192	4.79345	4.86859	4.95919	5.21604	4.84129	5.11002	4.77437	4.72417	5.2088	4.91631	4.85276	4.9083	4.85025	4.88788	5.14653	4.89259	4.92519	4.74758	5.02115	4.63604	4.74698	4.88685	4.88715	4.64615	5.0515	4.8656	5.14292	5.04032	4.83416	4.82429	4.5929	4.86849	4.86494	4.89856	4.90496	4.81723	4.75119	4.61287	4.78591	4.94382	4.82313	4.75906	5.13638	4.89976	4.88027	5.16442
Gpr63	GPR63	TC06001955.hg.1	4.67078	4.80111	4.95318	4.79913	4.74141	4.7756	4.73062	4.96179	4.5018	4.63586	4.69096	4.52002	4.45738	4.60391	4.74832	4.59229	4.64349	4.45011	4.8201	4.41897	4.87009	4.83146	4.64625	4.42887	4.81261	4.77275	4.56018	4.79154	4.74763	4.96598	4.46651	4.63614	4.45573	4.81287	4.71612	4.76924	4.75956	4.60479	4.71318	4.6176	4.87133	4.78003	4.82921	4.89921	5.02195	4.57647	4.83024
Gpr176	GPR176	TC15001225.hg.1	4.5135	4.57004	4.54473	4.78003	4.99907	4.54361	5.20209	4.53097	4.70724	4.73011	4.68207	4.78489	4.63232	4.67256	4.68064	4.84006	5.16214	4.93053	4.53487	4.69962	4.58891	4.97979	4.46455	4.81279	4.54624	4.62211	4.95671	4.56039	4.6938	4.43919	4.73718	4.58003	4.54018	4.75573	4.82915	4.32094	4.65872	4.58834	4.52423	4.46678	4.56274	4.77291	4.61062	4.77375	4.64692	4.67599	4.61095
Gpr149	GPR149	TC03001920.hg.1	4.96405	4.74764	4.28178	4.53266	4.28678	5.05074	4.30205	5.25129	4.13133	4.6765	3.64666	3.77818	4.40053	4.36076	4.66806	4.07438	3.93833	4.10426	5.18026	4.28391	4.80264	4.20441	4.81807	4.00175	4.85784	4.64743	3.50982	5.23437	4.02842	5.12413	4.09583	3.86453	3.92854	4.28827	3.55856	4.6914	4.63805	5.29925	4.38661	4.97689	4.51098	3.68631	4.57641	4.51462	5.0142	3.81381	4.51139
Gpr182	GPR182	TC12000519.hg.1	4.56536	4.49513	4.33441	4.49929	4.87989	4.59873	4.76997	4.34134	4.51766	4.60445	4.48567	4.7261	4.65411	4.61816	4.46542	4.85153	4.83537	4.78515	4.42426	4.50049	4.44861	4.60657	4.58099	4.74747	4.52606	4.25641	4.5383	4.39148	4.71134	4.3534	4.69167	4.54375	4.49893	4.55283	4.45428	4.36432	4.71732	4.47065	4.43079	4.42918	4.58128	4.61992	4.57661	4.63712	4.65696	4.51105	4.74326
Gpr119	GPR119	TC0X001361.hg.1	4.67456	4.49055	4.29295	4.49916	4.78444	4.54797	4.61871	4.28069	4.66711	4.73487	4.43358	4.72138	4.71403	4.67925	4.77678	4.77634	4.80562	5.06055	4.46447	4.93252	4.4401	4.97839	4.38701	5.09347	4.40809	4.41988	4.43741	4.54605	4.72877	4.54746	4.87691	4.42009	4.31781	4.28643	4.38812	4.51666	5.35947	4.37417	4.44612	4.3374	4.46944	4.48765	4.72185	4.76992	5.06924	4.48754	4.51057
Gpr61	GPR61	TC01000946.hg.1	4.46966	4.38305	4.18826	4.46839	4.58426	4.5497	4.57631	4.35112	4.51711	4.49548	4.32013	4.46455	4.43913	4.56729	4.63344	4.6195	4.77268	4.72999	4.60328	4.63672	4.28787	4.80346	4.42847	4.55754	4.33677	4.23079	4.49498	4.56311	4.61229	4.42244	4.59512	4.22995	4.26366	4.39109	4.26336	4.27889	4.83312	4.27851	4.1904	4.24848	4.36435	4.676	4.47096	4.71995	4.81455	4.39223	4.31269
Gpr12	GPR12	TC13000504.hg.1	4.24868	4.44148	4.10674	4.30214	4.24339	4.41416	4.19906	4.6008	4.4598	4.03212	4.46696	4.37742	4.23066	4.41209	4.71728	4.2957	4.39539	4.51116	4.58157	4.45253	4.16361	4.53344	4.09692	4.35913	4.57245	4.5438	4.12371	4.55939	4.4853	4.4119	4.11378	4.31316	4.10873	4.28959	4.20158	4.25277	4.29023	4.46053	4.30344	4.2963	4.31714	4.27061	4.26105	4.25248	4.43744	4.25584	4.57059
Gprin2	GPRIN2	TC10000301.hg.1	4.35814	4.05387	3.9666	4.28023	4.18855	4.59859	4.24066	4.25114	4.18495	4.21434	4.34944	4.18579	4.42446	4.27822	4.2883	4.17899	4.2909	4.32042	4.45238	4.79177	4.24953	4.06805	4.13829	4.22628	4.19251	4.19337	4.24053	4.55011	4.09292	4.17507	4.2134	4.05494	4.26359	4.23601	4.15264	4.14456	4.28036	4.14304	4.06683	4.16875	4.13852	4.00139	4.40757	4.25729	4.35	4.51416	4.38531
Gpr156	GPR156	TC03001689.hg.1	4.23701	4.03742	3.82013	4.52552	4.32281	4.19882	4.4803	4.40004	4.13041	4.18521	4.2341	4.47661	4.23875	4.39729	4.48898	4.39705	4.353	4.32862	4.45808	4.20135	4.08864	4.25312	4.0384	4.31242	4.14841	4.20181	4.23097	4.32919	4.36731	4.35261	3.96329	4.13137	4.0285	4.02353	4.12952	3.87327	4.29244	4.1925	3.94893	4.31005	4.18036	4.09605	4.31936	4.38841	4.36393	4.20512	4.19408
Gpr55	GPR55	TC02002856.hg.1	4.1182	4.02871	3.94241	4.24031	4.41398	4.19773	4.45274	4.06736	4.13251	4.15051	4.48037	4.35981	4.30456	4.30813	4.55563	4.35704	4.48766	4.51032	4.2817	4.17744	4.1147	4.52069	4.11578	4.33947	4.06109	4.13625	4.24663	4.21081	4.41208	4.12319	4.32574	4.08169	4.01541	4.27814	4.31232	3.81699	4.51889	4.09895	4.12889	4.18707	4.17775	4.31035	4.36184	4.56982	4.51053	4.23565	4.25479
Gpr45	GPR45	TC02000644.hg.1	4.14888	4.15365	3.89512	4.41907	4.58025	4.3108	4.8483	4.11478	4.24402	4.19586	4.09424	4.38857	4.21069	4.4272	4.50069	4.32607	4.66042	4.25199	4.24625	4.28153	4.03881	3.99732	3.75247	4.07546	3.89072	4.08747	4.12827	4.024	4.05264	4.00428	4.33961	4.04505	4.27377	4.26872	4.11542	3.92948	4.35861	4.12659	3.97224	3.95021	4.10115	4.42626	4.06523	4.32561	4.23391	4.06963	4.19023
Gpr143	GPR143	TC0X000851.hg.1	4.03942	3.96315	3.8311	4.13068	4.27041	4.01897	4.35146	3.88353	4.0465	4.13789	4.14707	4.04387	4.22963	4.37008	4.36802	4.33663	4.48576	4.35511	4.11901	4.10768	4.02544	4.61269	3.94335	4.3073	3.97518	4.00433	4.05587	4.11231	4.2211	4.06988	4.27236	4.04336	4.00362	4.1312	3.8843	4.03595	4.42156	3.84516	3.92257	3.92717	4.03454	4.15876	4.16471	4.41267	4.2719	3.92476	3.86049
Gpr160	GPR160	TC03000910.hg.1	3.88964	3.71359	3.80506	3.63172	3.82441	3.65564	3.94868	3.7234	3.71931	3.73558	3.89564	3.71503	3.76769	3.78673	3.85101	3.86474	4.09476	3.93394	3.86071	3.79409	3.5994	3.9737	3.71081	3.87303	3.66292	3.60277	3.70758	3.73481	3.82196	3.62376	3.73388	3.77081	3.8561	3.78779	3.56451	4.27998	3.90562	3.76097	3.60928	3.7799	3.71105	3.80414	3.78306	3.90165	3.87313	3.72963	3.7398
Gpr52	GPR52	TC01003541.hg.1	3.78187	3.75061	3.54713	3.9698	4.0081	3.62093	4.36566	3.48825	3.79629	3.83986	3.67977	3.82843	3.71377	4.02174	3.91653	3.821	4.31067	4.17102	3.88844	4.16026	3.63586	3.93642	3.61733	3.75686	3.58601	3.88509	3.74604	3.95709	4.09996	3.97701	4.03247	3.74133	3.74551	3.7763	3.60738	3.96287	3.99492	3.81538	3.50304	3.52395	3.34963	3.95172	3.7423	4.10929	3.33564	3.90781	3.7422
Gprc5d	GPRC5D	TC12001258.hg.1	3.65899	3.6186	3.52453	3.43227	3.81363	3.66114	3.51482	3.35872	3.76059	3.50741	3.51875	3.85421	3.66528	3.3201	3.16568	4.2349	3.69088	3.8193	3.31836	3.57639	3.43898	3.72053	3.48294	3.94287	3.43009	3.34817	3.51483	3.56097	3.78597	3.65284	3.56684	3.44249	3.51317	3.61538	3.52603	3.27302	3.90183	3.49497	3.50907	3.37811	3.4801	3.40332	3.45582	3.58925	3.84563	3.69898	3.63824
Gpr31b	GPR31	TC06002313.hg.1	3.43528	3.65254	3.43416	3.50469	4.00562	3.48919	3.95737	3.47749	3.24378	3.42702	3.12682	3.66589	3.43768	3.96073	3.25133	3.87032	3.45515	4.0825	3.29535	3.66799	3.47305	3.76131	3.5474	3.79637	3.58956	3.25721	3.38624	3.41102	3.63642	3.45425	3.36229	3.23872	3.3045	3.36687	3.46382	3.5373	4.10765	3.31455	3.38887	3.52868	3.34634	3.36713	3.56425	3.81764	3.49836	3.48068	3.48836
Gpr37	GPR37	TC07001828.hg.1	3.52741	3.48188	3.34963	3.46864	3.0963	3.41263	3.5322	3.76048	3.42125	3.53768	3.16115	3.36004	3.4835	3.31325	3.46379	3.40413	3.41421	3.25117	4.03464	3.21637	3.25649	3.35387	3.35277	3.64442	3.5738	3.49016	3.66808	3.32931	3.48799	3.63368	3.25692	3.14118	3.29504	3.45162	3.04089	3.44129	3.30875	3.63648	3.49004	3.63728	3.08693	3.16948	3.63241	3.99881	3.64624	3.02589	3.3263
Gpr22	GPR22	TC07000691.hg.1	3.05201	3.31782	3.17635	3.39776	3.12416	3.15124	3.22396	3.13312	3.19471	2.95406	3.04791	2.80591	3.12838	3.24809	3.68767	3.25478	3.31885	3.25473	3.40269	2.95076	3.24388	3.40282	3.21357	3.22113	3.19957	3.14435	4.81284	3.32527	3.30858	3.73728	2.99321	3.25103	3.21221	3.34312	3.00831	4.87239	3.37446	3.33626	3.22863	3.17392	3.22514	3.11023	3.28614	3.37905	3.40447	2.8932	3.2188
Gpr39	GPR39	TC02000865.hg.1	3.04958	3.26794	3.07449	3.35544	3.269	3.2511	3.61303	3.02724	3.24742	3.08544	3.34541	3.17552	3.34509	3.31758	3.39878	3.45651	3.32484	3.50284	3.21959	3.14344	3.0689	3.51421	3.28114	3.34957	3.1945	3.05726	3.19141	3.31364	3.22949	3.05435	3.52208	2.95194	3.04225	3.1591	3.02759	3.13342	3.68451	3.10383	2.99869	3.11139	3.22724	3.17833	3.17942	3.30524	3.42586	3.3375	3.1339
Gpr85	GPR85	TC07001767.hg.1	3.11687	2.92428	2.84308	2.95802	3.4585	3.27164	3.16165	3.11821	2.9777	2.84765	2.98896	2.85231	2.94184	3.03148	2.9754	3.08529	2.93775	3.18134	2.99856	3.02639	3.02961	3.39195	3.0401	3.07942	3.09201	3.1191	3.77399	3.07247	3.06908	3.24337	3.0001	2.83441	2.91301	3.15097	3.03824	3.93703	3.33412	3.23491	2.97218	3.00845	3.04425	2.85824	2.92319	3.43197	3.05909	2.96537	3.13653
Gpr19	GPR19	TC12001256.hg.1	2.91459	2.88008	2.83483	3.17129	3.24691	3.12595	3.08611	2.97712	3.02794	2.98444	3.15265	2.90097	3.04675	2.95893	3.12878	3.27115	3.14079	3.17398	2.99011	3.07643	2.89534	3.19887	2.96592	3.14079	2.82144	3.01816	2.97947	3.01029	3.03145	3.04759	2.91802	2.79209	2.8842	2.94107	3.01873	3.18695	3.18166	3.00029	2.97083	2.94851	3.08319	2.96892	2.95678	3.22423	3.11598	3.08052	3.00376
Gpr82	GPR82	TC0X000203.hg.1	2.63796	2.81172	2.7459	2.62751	2.82327	2.5204	2.988	2.98935	2.70495	2.7111	2.83068	2.78079	2.81989	2.75919	2.98449	2.67619	2.93076	2.9659	2.68708	2.70048	2.85693	3.05168	2.82228	2.91385	3.16524	2.91478	2.76752	2.91438	2.79433	2.74209	3.04477	3.19924	2.96479	3.01338	2.59562	3.63316	2.96504	3.0393	2.84955	2.9278	3.01137	2.78208	2.93819	3.05951	3.04014	2.72893	2.92737
Gpr1	GPR1	TC02002698.hg.1	2.82116	2.87311	2.7614	2.81095	3.33821	3.04501	3.3607	2.95852	3.0366	3.04468	2.97201	3.00998	2.94247	3.04311	3.20389	3.23657	3.36763	3.02511	2.88451	2.94903	2.82113	3.34808	2.85697	3.10001	2.78724	2.82766	2.87624	2.87815	3.18599	2.9661	3.01404	2.84393	2.82549	2.82863	2.86519	2.95857	3.2149	2.84365	2.97235	2.715	2.96165	2.92688	2.86327	3.17153	3.0096	3.08249	2.95065
Gpr18	GPR18	TC13000828.hg.1	2.75521	2.80092	2.71342	2.75017	2.94984	2.92424	3.02915	2.80301	2.99192	2.91838	2.8327	2.90954	2.80358	2.71758	3.04254	3.14694	2.87964	3.13438	2.75134	2.87289	2.86162	3.17474	2.76681	2.91	2.90253	2.97243	2.90769	2.88813	3.0508	2.79209	2.7465	2.73746	2.78608	3.04318	2.77552	3.38096	3.47813	2.84906	2.88664	2.71702	2.77972	2.89587	2.84582	2.97018	2.79175	2.95739	2.84534
Gpr174	GPR174	TC0X000428.hg.1	2.87367	2.7684	2.64767	2.83252	2.76696	2.70701	2.66213	2.71435	2.96419	2.77691	3.45843	2.62895	2.70681	3.01795	3.3316	2.92888	2.78528	2.46105	2.47863	2.38367	2.51306	2.98787	2.43349	3.29915	2.64502	2.614	3.60274	2.71288	3.36634	2.85486	2.4892	2.73306	2.79897	2.72023	2.70452	3.62168	2.77358	2.71463	3.18758	2.36881	2.72806	2.66942	3.19418	2.8524	2.87887	2.6412	2.7043
Gpr171	GPR171	TC03001903.hg.1	2.71138	2.82378	2.686	2.65098	2.86745	2.57799	2.84118	2.81458	2.51058	2.86483	2.98481	2.82041	2.81137	2.74088	3.05237	2.87755	2.85125	2.8192	2.70942	2.66846	2.70469	2.70144	2.81224	2.80523	2.93109	2.71505	2.92061	2.62411	2.85852	2.75983	2.55467	2.86346	2.90333	2.88385	2.68556	3.47879	2.8804	2.63446	2.83492	2.65949	2.71229	2.75069	2.57561	2.79831	2.83291	2.81363	2.67356
Gpr33	GPR33	TC14001012.hg.1	2.72898	2.47222	2.60591	2.3274	3.24827	2.81207	2.98808	2.75418	3.04214	3.22379	2.58696	3.13049	2.80259	2.74716	3.19442	3.29928	2.83405	2.83909	2.59072	2.92815	2.68581	2.70617	2.58857	3.11437	2.5788	2.64552	2.63069	2.76782	2.81413	2.72585	2.52371	2.52396	2.62643	2.90841	2.70142	2.94969	3.20703	2.53221	2.79479	2.53735	2.67995	2.78953	3.01419	3.01217	2.50026	2.83685	2.82055
Gpr151	GPR151	TC05001904.hg.1	2.83903	2.53138	2.67758	2.68861	3.10504	2.96385	3.12662	2.65893	2.73043	2.7765	2.6681	2.86755	3.00744	2.9627	2.83231	2.8546	3.16811	2.91875	2.78145	2.65781	2.62691	3.44554	2.6822	2.88908	2.53939	2.7086	2.57213	2.6661	2.66885	2.52674	2.99957	2.44858	2.6244	2.63127	2.81794	2.51379	2.82163	2.78944	2.79355	2.5328	2.51375	2.60796	2.60698	2.94954	2.75986	2.83034	2.73238
Gpr87	GPR87	TC03001905.hg.1	2.51162	2.53625	2.44154	2.60225	2.85615	2.69127	2.94223	2.6005	2.58758	2.62786	2.6515	2.6031	2.813	2.71643	2.75618	2.63763	2.93575	2.63266	2.45047	2.77329	2.53177	3.2424	2.61593	2.80328	2.53822	2.6158	2.59673	2.66875	2.81619	2.58486	2.80572	2.57167	2.62026	2.63908	2.52674	2.72721	3.00497	2.46158	2.54626	2.60555	2.64076	2.618	2.53834	2.93803	2.88362	2.87075	2.50919
Gpr15	GPR15	TC03000494.hg.1	2.36325	2.38426	2.26814	2.34991	2.77273	2.58136	3.00119	2.33584	2.41433	2.38866	2.37802	2.42138	2.41921	2.68118	2.66744	2.80205	2.82837	2.55604	2.31176	2.4733	2.49008	3.01864	2.51162	3.05974	2.40827	2.1749	2.58963	2.47402	2.49084	2.19356	2.46591	2.35182	2.25636	2.6744	2.44795	2.31016	2.9612	2.56449	2.55025	2.35393	2.55608	2.38514	2.42548	2.68606	2.54919	2.78109	2.26068
[truncated: 169 more columns]
