# Supplementary material for: Satellite glial GPR37L1 and its ligand maresin 1 regulate potassium channel signaling and pain homeostasis
Source: J Clin Invest. 2024 Mar 26;134(9):e173537. doi: 10.1172/JCI173537 (PMC11060744; doi:10.1172/JCI173537)
Supplement: Supporting data values [file jci-134-173537-s208.xlsx]

## Sheet: Figure 1A
	FPKM.WT_V_1_DRG
Gabbr1	58.99	66.16	61.58
S1pr3	41.07	60.41	39.85
Mrgprd	26.59	29.1	46.95
Gpr37l1	35.7	34.88	27.57
Lpar3	28.97	18.92	35.78
Mrgprx3-ps	24.51	27.35	29.93
Ednrb	22.82	32.54	19.39
Gabbr2	20.01	24.34	26.04
Ptgir	16.15	28.59	17.05
Gprc5b	19.51	17.99	22.4

## Sheet: Figure 1B
	FPKM.WT_V_1_DRG
Gpr37l1	35.7	34.88	27.57
Gprc5b	19.51	17.99	22.4
Gpr137	19.6	17.15	19.32
Gpr158	15.4	21.4	17.67
Gpr108	18.53	15.43	18.48
Gpr153	16.9	18.75	11.61
Gprasp2	11.15	13.21	18.66
Gpr180	10.89	10.64	12.3
Gpr137b	8.69	7.96	10.93
Gpr155	6.99	8.95	9.9
Gpr37	2.16	2.64	2.68

## Sheet: Figure 1C
	mean	SEM
EDNRB	8.66288	0.0371802
GPR25	8.51146	0.00855134
LPAR1	8.33968	0.0169385
GPR155	8.01778	0.0338605
GPR137B	7.85993	0.0227583
GABBR1	7.83834	0.0160675
ANTXR1	7.80312	0.0164333
GPR89A	7.78545	0.0256579
GPR37L1	7.45146	0.0177079
ANTXR2	7.39955	0.0196275

## Sheet: Figure 1D
	mean	SEM
GPR25	8.51146	0.00855134
GPR155	8.01778	0.0338605
GPR137B	7.85993	0.0227583
GPR89A	7.78545	0.0256579
GPR37L1	7.45146	0.0177079
GPR108	7.15995	0.014182
GPR137	7.14261	0.0125043
GPR89B	7.0717	0.0200416
GPR89A	7.06195	0.0199045
GPRC5B	6.88433	0.0182104
GPR37	3.34765	0.0127942

## Sheet: Figure 2F
Control	Pain
0.468665	0.150654
0.422722	0.243159
0.420632	0.100636
Table Analyzed	Data 2
Column B	Pain
vs.	vs.
Column A	Control
Unpaired t test
P value	0.003629
P value summary	**
Significantly different (P < 0.05)?	Yes
One- or two-tailed P value?	Two-tailed
t, df	t=6.111, df=4
How big is the difference?
Mean of column A	0.4373
Mean of column B	0.1648
Difference between means (B - A) ± SEM	-0.2725 ± 0.04459
95% confidence interval	-0.3963 to -0.1487
R squared (eta squared)	0.9033
F test to compare variances
F, DFn, Dfd	7.094, 2, 2
P value	0.247097
P value summary	ns
Significantly different (P < 0.05)?	No
Normality of Residuals
Test name	Statistics	P value	Passed normality test (alpha=0.05)?	P value summary
Anderson-Darling (A2*)	N too small
D'Agostino-Pearson omnibus (K2)	N too small
Shapiro-Wilk (W)	0.9269	0.556279	Yes	ns
Kolmogorov-Smirnov (distance)	0.2807	0.1	Yes	ns
Data analyzed
Sample size, column A	3
Sample size, column B	3

## Sheet: Figure 3A
	Gpr37l1 +/+							Gpr37l1+/-							Gpr37l1 -/-
BL	0.65	0.98	0.98	0.98	0.65			0.98	0.65	0.98	0.98	0.65	0.98	0.98	0.98	0.98	0.98	0.98	0.51	0.65
7 d	0.03	0.02	0.02	0.02	0.03			0.03	0.03	0.02	0.02	0.03	0.02	0.03	0.02	0.03	0.03	0.03	0.02	0.03
14 d	0.03	0.29	0.14	0.03	0.03			0.05	0.29	0.29	0.14	0.12	0.03	0.03	0.03	0.14	0.03	0.02	0.03	0.02
21 d	0.03	0.03	0.12	0.12	0.1			0.23	0.12	0.23	0.23	0.03	0.1	0.02	0.23	0.23	0.02	0.03	0.03	0.02
28 d	0.12	0.23	0.14	0.08	0.13			0.02	0.23	0.12	0.08	0.23	0.03	0.03	0.12	0.02	0.03	0.02	0.02	0.03
35 d	0.36	0.51	0.36	0.23	0.51			0.51	0.51	0.51	0.4	0.4	0.4	0.2	0.23	0.1	0.05	0.03	0.23	0.29
42 d	0.51	0.51	0.98	0.02	0.08			0.98	0.12	0.65	0.02	0.1	0.23	0.02	0.03	0.03	0.02	0.03	0.03	0.51
							Group analysis
Table Analyzed	Data 1						Compare column means (main column effect)										Within each row, compare columns (simple effects within rows)
Two-way ANOVA	Ordinary						Number of families	1									Number of families	7
Alpha	0.05						Number of comparisons per family	3									Number of comparisons per family	3
							Alpha	0.05									Alpha	0.05
Source of Variation	% of total variation	P value	P value summary	Significant?
Interaction	2.712	0.36939	ns	No			Tukey's multiple comparisons test	Predicted (LS) mean diff.	95.00% CI of diff.	Significant?	Summary	Adjusted P Value					Tukey's multiple comparisons test	Predicted (LS) mean diff.	95.00% CI of diff.	Significant?	Summary	Adjusted P Value
Row Factor	71.83	<0.000001	****	Yes
Column Factor	2.259	0.0054	**	Yes			Gpr37l1 +/+ vs. Gpr37l1+/-	-0.0002041	-0.08373 to 0.08332	No	ns	0.999981					BL
							Gpr37l1 +/+ vs. Gpr37l1 -/-	0.09929	0.01291 to 0.1857	Yes	*	0.019996					Gpr37l1 +/+ vs. Gpr37l1+/-	-0.03771	-0.2587 to 0.1833	No	ns	0.913331
ANOVA table	SS (Type III)	DF	MS	F (DFn, DFd)	P value		Gpr37l1+/- vs. Gpr37l1 -/-	0.09949	0.02013 to 0.1788	Yes	**	0.009927					Gpr37l1 +/+ vs. Gpr37l1 -/-	0.001333	-0.2272 to 0.2299	No	ns	0.999894
Interaction	0.3321	12	0.02768	F (12, 105) = 1.098	P=0.369390												Gpr37l1+/- vs. Gpr37l1 -/-	0.03905	-0.1709 to 0.2490	No	ns	0.897968
Row Factor	8.797	6	1.466	F (6, 105) = 58.18	P<0.000001
Column Factor	0.2767	2	0.1383	F (2, 105) = 5.490	P=0.005400		Test details	Predicted (LS) mean 1	Predicted (LS) mean 2	Predicted (LS) mean diff.	SE of diff.	N1	N2	q	DF		7 d
Residual	2.646	105	0.0252														Gpr37l1 +/+ vs. Gpr37l1+/-	-0.001714	-0.2227 to 0.2193	No	ns	0.999812
							Gpr37l1 +/+ vs. Gpr37l1+/-	0.2871	0.2873	-0.0002041	0.03513	35	49	0.008215	105		Gpr37l1 +/+ vs. Gpr37l1 -/-	-0.002667	-0.2312 to 0.2259	No	ns	0.999576
Spearman's test for heteroscedasticity							Gpr37l1 +/+ vs. Gpr37l1 -/-	0.2871	0.1879	0.09929	0.03633	35	42	3.865	105		Gpr37l1+/- vs. Gpr37l1 -/-	-0.0009524	-0.2109 to 0.2090	No	ns	0.999936
Rs of predicted Y vs. |residual|	0.6965						Gpr37l1+/- vs. Gpr37l1 -/-	0.2873	0.1879	0.09949	0.03338	49	42	4.215	105
P value (one tailed)	<0.000001																14 d
Passed (P > 0.05)?	No																Gpr37l1 +/+ vs. Gpr37l1+/-	-0.03171	-0.2527 to 0.1893	No	ns	0.937884
																	Gpr37l1 +/+ vs. Gpr37l1 -/-	0.059	-0.1695 to 0.2875	No	ns	0.812909
Normality of Residuals																	Gpr37l1+/- vs. Gpr37l1 -/-	0.09071	-0.1192 to 0.3007	No	ns	0.561463
Test name	Statistics	P value	Passed normality test (alpha=0.05)?	P value summary
Anderson-Darling (A2*)	3.146	<0.000001	No	****													21 d
D'Agostino-Pearson omnibus (K2)	37.51	<0.000001	No	****													Gpr37l1 +/+ vs. Gpr37l1+/-	-0.05714	-0.2781 to 0.1638	No	ns	0.812375
Shapiro-Wilk (W)	0.8963	<0.000001	No	****													Gpr37l1 +/+ vs. Gpr37l1 -/-	-0.01333	-0.2419 to 0.2152	No	ns	0.98945
Kolmogorov-Smirnov (distance)	0.1343	8e-06	No	****													Gpr37l1+/- vs. Gpr37l1 -/-	0.04381	-0.1662 to 0.2538	No	ns	0.873349
Data summary																	28 d
Number of columns (Column Factor)	3																Gpr37l1 +/+ vs. Gpr37l1+/-	0.03429	-0.1867 to 0.2553	No	ns	0.9278
Number of rows (Row Factor)	7																Gpr37l1 +/+ vs. Gpr37l1 -/-	0.1	-0.1285 to 0.3285	No	ns	0.553222
Number of values	126																Gpr37l1+/- vs. Gpr37l1 -/-	0.06571	-0.1442 to 0.2757	No	ns	0.737855
																	35 d
																	Gpr37l1 +/+ vs. Gpr37l1+/-	-0.02457	-0.2456 to 0.1964	No	ns	0.962224
																	Gpr37l1 +/+ vs. Gpr37l1 -/-	0.239	0.01048 to 0.4675	Yes	*	0.038182
																	Gpr37l1+/- vs. Gpr37l1 -/-	0.2636	0.05361 to 0.4735	Yes	**	0.009814
																	42 d
																	Gpr37l1 +/+ vs. Gpr37l1+/-	0.1171	-0.1038 to 0.3381	No	ns	0.420789
																	Gpr37l1 +/+ vs. Gpr37l1 -/-	0.3117	0.08314 to 0.5402	Yes	**	0.004495
																	Gpr37l1+/- vs. Gpr37l1 -/-	0.1945	-0.01544 to 0.4045	No	ns	0.075392
																	Test details	Predicted (LS) mean 1	Predicted (LS) mean 2	Predicted (LS) mean diff.	SE of diff.	N1	N2	q	DF
																	BL
																	Gpr37l1 +/+ vs. Gpr37l1+/-	0.848	0.8857	-0.03771	0.09295	5	7	0.5738	105
																	Gpr37l1 +/+ vs. Gpr37l1 -/-	0.848	0.8467	0.001333	0.09612	5	6	0.01962	105
																	Gpr37l1+/- vs. Gpr37l1 -/-	0.8857	0.8467	0.03905	0.08832	7	6	0.6253	105
																	7 d
																	Gpr37l1 +/+ vs. Gpr37l1+/-	0.024	0.02571	-0.001714	0.09295	5	7	0.02608	105
																	Gpr37l1 +/+ vs. Gpr37l1 -/-	0.024	0.02667	-0.002667	0.09612	5	6	0.03923	105
																	Gpr37l1+/- vs. Gpr37l1 -/-	0.02571	0.02667	-0.0009524	0.08832	7	6	0.01525	105
																	14 d
																	Gpr37l1 +/+ vs. Gpr37l1+/-	0.104	0.1357	-0.03171	0.09295	5	7	0.4825	105
																	Gpr37l1 +/+ vs. Gpr37l1 -/-	0.104	0.045	0.059	0.09612	5	6	0.868	105
																	Gpr37l1+/- vs. Gpr37l1 -/-	0.1357	0.045	0.09071	0.08832	7	6	1.453	105
																	21 d
																	Gpr37l1 +/+ vs. Gpr37l1+/-	0.08	0.1371	-0.05714	0.09295	5	7	0.8694	105
																	Gpr37l1 +/+ vs. Gpr37l1 -/-	0.08	0.09333	-0.01333	0.09612	5	6	0.1962	105
																	Gpr37l1+/- vs. Gpr37l1 -/-	0.1371	0.09333	0.04381	0.08832	7	6	0.7015	105
																	28 d
																	Gpr37l1 +/+ vs. Gpr37l1+/-	0.14	0.1057	0.03429	0.09295	5	7	0.5217	105
																	Gpr37l1 +/+ vs. Gpr37l1 -/-	0.14	0.04	0.1	0.09612	5	6	1.471	105
																	Gpr37l1+/- vs. Gpr37l1 -/-	0.1057	0.04	0.06571	0.08832	7	6	1.052	105
																	35 d
																	Gpr37l1 +/+ vs. Gpr37l1+/-	0.394	0.4186	-0.02457	0.09295	5	7	0.3739	105
																	Gpr37l1 +/+ vs. Gpr37l1 -/-	0.394	0.155	0.239	0.09612	5	6	3.516	105
																	Gpr37l1+/- vs. Gpr37l1 -/-	0.4186	0.155	0.2636	0.08832	7	6	4.221	105
																	42 d
																	Gpr37l1 +/+ vs. Gpr37l1+/-	0.42	0.3029	0.1171	0.09295	5	7	1.782	105
																	Gpr37l1 +/+ vs. Gpr37l1 -/-	0.42	0.1083	0.3117	0.09612	5	6	4.585	105
																	Gpr37l1+/- vs. Gpr37l1 -/-	0.3029	0.1083	0.1945	0.08832	7	6	3.115	105

## Sheet: Figure 3B
	Gpr37L1 +/+												Gpr37L1+/-												Gpr37L1 -/-
BL	0.36	0.65	0.98	0.98	0.75	0.65	0.98						0.98	0.44	0.65	0.51	0.44	0.65	0.98	0.98	0.75	0.65			0.23	0.23	0.65	0.98	0.65	0.98	0.98	0.98
1 w	0.02	0.17	0.03	0.23	0.17	0.23	0.08						0.05	0.13	0.23	0.02	0.12	0.03	0.23	0.23	0.08	0.03			0.12	0.02	0.02	0.03	0.08	0.02	0.02	0.23
2 w	0.12	0.17	0.17	0.02	0.23	0.02	0.03						0.03	0.13	0.1	0.03	0.02	0.23	0.23	0.02	0.02	0.02			0.17	0.03	0.23	0.02	0.23	0.03	0.02	0.02
3 w	0.02	0.03	0.17	0.08	0.08	0.12	0.23						0.23	0.03	0.17	0.23	0.02	0.03	0.23	0.1	0.03	0.23			0.02	0.02	0.02	0.12	0.03	0.03	0.03	0.03
4 w	0.08	0.13	0.12	0.23	0.12	0.08	0.17						0.17	0.17	0.13	0.13	0.06	0.13	0.23	0.23	0.02	0.03			0.11	0.02	0.03	0.03	0.12	0.02	0.03	0.12
5 w	0.65	0.51	0.98	0.98	0.4	0.2	0.17						0.98	0.51	0.23	0.12	0.51	0.51	0.4	0.98	0.11	0.29			0.51	0.1	0.65	0.02	0.02	0.29	0.02	0.14
6 w	0.98	0.98	0.65	0.98	0.98	0.65	0.98						0.65	0.98	0.4	0.4	0.51	0.36	0.98	0.98	0.12	0.23			0.23	0.02	0.4	0.03	0.51	0.23	0.03	0.03
															Group analysis									Within each row, compare columns (simple effects within rows)
Table Analyzed	Data 1					Within each row, compare columns (simple effects within rows)									Compare column means (main column effect)
																								Number of families	7
Two-way ANOVA	Ordinary					Number of families	7								Number of families	1								Number of comparisons per family	3
Alpha	0.05					Number of comparisons per family	3								Number of comparisons per family	3								Alpha	0.05
						Alpha	0.05								Alpha	0.05
Source of Variation	% of total variation	P value	P value summary	Significant?																				Tukey's multiple comparisons test	Predicted (LS) mean diff.	95.00% CI of diff.	Below threshold?	Summary	Adjusted P Value
Interaction	8.218	0.000125	***	Yes		Tukey's multiple comparisons test	Predicted (LS) mean diff.	95.00% CI of diff.	Significant?	Summary	Adjusted P Value				Tukey's multiple comparisons test	Predicted (LS) mean diff.	95.00% CI of diff.	Significant?	Summary	Adjusted P Value
Row Factor	56.67	<0.000001	****	Yes																				BL
Column Factor	5.326	3e-06	****	Yes		BL									Gpr37L1 +/+ vs. Gpr37L1+/-	0.07118	-0.01099 to 0.1534	No	ns	0.103871				Gpr37L1 +/+ vs. Gpr37L1+/-	0.06129	-0.1561 to 0.2787	No	ns	0.7829
						Gpr37L1 +/+ vs. Gpr37L1+/-	0.06129	-0.1561 to 0.2787	No	ns	0.782883				Gpr37L1 +/+ vs. Gpr37L1 -/-	0.1874	0.1011 to 0.2737	Yes	****	2e-06				Gpr37L1 +/+ vs. Gpr37L1 -/-	0.05429	-0.1740 to 0.2826	No	ns	0.8401
ANOVA table	SS (Type III)	DF	MS	F (DFn, DFd)	P value	Gpr37L1 +/+ vs. Gpr37L1 -/-	0.05429	-0.1740 to 0.2826	No	ns	0.840085				Gpr37L1+/- vs. Gpr37L1 -/-	0.1162	0.03712 to 0.1953	Yes	**	0.001894				Gpr37L1+/- vs. Gpr37L1 -/-	-0.007	-0.2163 to 0.2023	No	ns	0.9966
Interaction	1.47	12	0.1225	F (12, 154) = 3.525	P=0.000125	Gpr37L1+/- vs. Gpr37L1 -/-	-0.007	-0.2163 to 0.2023	No	ns	0.996551
Row Factor	10.14	6	1.689	F (6, 154) = 48.61	P<0.000001																			7
Column Factor	0.9525	2	0.4762	F (2, 154) = 13.71	P=0.000003	7 d									Test details	Predicted (LS) mean 1	Predicted (LS) mean 2	Predicted (LS) mean diff.	SE of diff.	N1	N2	q	DF	Gpr37L1 +/+ vs. Gpr37L1+/-	0.01786	-0.1995 to 0.2353	No	ns	0.9794
Residual	5.351	154	0.03475			Gpr37L1 +/+ vs. Gpr37L1+/-	0.01786	-0.1995 to 0.2353	No	ns	0.979386													Gpr37L1 +/+ vs. Gpr37L1 -/-	0.06536	-0.1630 to 0.2937	No	ns	0.777
						Gpr37L1 +/+ vs. Gpr37L1 -/-	0.06536	-0.1630 to 0.2937	No	ns	0.776955				Gpr37L1 +/+ vs. Gpr37L1+/-	0.3835	0.3123	0.07118	0.03472	49	70	2.899	154	Gpr37L1+/- vs. Gpr37L1 -/-	0.0475	-0.1618 to 0.2568	No	ns	0.8531
Spearman's test for heteroscedasticity						Gpr37L1+/- vs. Gpr37L1 -/-	0.0475	-0.1618 to 0.2568	No	ns	0.853125				Gpr37L1 +/+ vs. Gpr37L1 -/-	0.3835	0.1961	0.1874	0.03646	49	56	7.268	154
Rs of predicted Y vs. |residual|	0.5543														Gpr37L1+/- vs. Gpr37L1 -/-	0.3123	0.1961	0.1162	0.03342	70	56	4.918	154	14
P value (one tailed)	<0.000001					14 d																		Gpr37L1 +/+ vs. Gpr37L1+/-	0.02557	-0.1918 to 0.2430	No	ns	0.9582
Passed (P > 0.05)?	No					Gpr37L1 +/+ vs. Gpr37L1+/-	0.02557	-0.1918 to 0.2430	No	ns	0.958196													Gpr37L1 +/+ vs. Gpr37L1 -/-	0.01482	-0.2135 to 0.2431	No	ns	0.9871
						Gpr37L1 +/+ vs. Gpr37L1 -/-	0.01482	-0.2135 to 0.2431	No	ns	0.987073													Gpr37L1+/- vs. Gpr37L1 -/-	-0.01075	-0.2200 to 0.1985	No	ns	0.9919
Normality of Residuals						Gpr37L1+/- vs. Gpr37L1 -/-	-0.01075	-0.2200 to 0.1985	No	ns	0.991884
Test name	Statistics	P value	Passed normality test (alpha=0.05)?	P value summary																				21
Anderson-Darling (A2*)	2.711	<0.000001	No	****		21 d																		Gpr37L1 +/+ vs. Gpr37L1+/-	-0.02571	-0.2431 to 0.1917	No	ns	0.9577
D'Agostino-Pearson omnibus (K2)	8.532	0.01404	No	*		Gpr37L1 +/+ vs. Gpr37L1+/-	-0.02571	-0.2431 to 0.1917	No	ns	0.957738													Gpr37L1 +/+ vs. Gpr37L1 -/-	0.06679	-0.1615 to 0.2951	No	ns	0.7684
Shapiro-Wilk (W)	0.9583	4.5e-05	No	****		Gpr37L1 +/+ vs. Gpr37L1 -/-	0.06679	-0.1615 to 0.2951	No	ns	0.768361													Gpr37L1+/- vs. Gpr37L1 -/-	0.0925	-0.1168 to 0.3018	No	ns	0.549
Kolmogorov-Smirnov (distance)	0.1071	4.4e-05	No	****		Gpr37L1+/- vs. Gpr37L1 -/-	0.0925	-0.1168 to 0.3018	No	ns	0.548998
																								28
Data summary						28 d																		Gpr37L1 +/+ vs. Gpr37L1+/-	0.002857	-0.2145 to 0.2203	No	ns	0.9995
Number of columns (Column Factor)	3					Gpr37L1 +/+ vs. Gpr37L1+/-	0.002857	-0.2145 to 0.2203	No	ns	0.999467													Gpr37L1 +/+ vs. Gpr37L1 -/-	0.07286	-0.1555 to 0.3012	No	ns	0.7309
Number of rows (Row Factor)	7					Gpr37L1 +/+ vs. Gpr37L1 -/-	0.07286	-0.1555 to 0.3012	No	ns	0.730943													Gpr37L1+/- vs. Gpr37L1 -/-	0.07	-0.1393 to 0.2793	No	ns	0.7087
Number of values	175					Gpr37L1+/- vs. Gpr37L1 -/-	0.07	-0.1393 to 0.2793	No	ns	0.708703
																								35
						35 d																		Gpr37L1 +/+ vs. Gpr37L1+/-	0.09171	-0.1257 to 0.3091	No	ns	0.579
						Gpr37L1 +/+ vs. Gpr37L1+/-	0.09171	-0.1257 to 0.3091	No	ns	0.578991													Gpr37L1 +/+ vs. Gpr37L1 -/-	0.337	0.1086 to 0.5653	Yes	**	0.0018
						Gpr37L1 +/+ vs. Gpr37L1 -/-	0.337	0.1086 to 0.5653	Yes	**	0.001797													Gpr37L1+/- vs. Gpr37L1 -/-	0.2453	0.03600 to 0.4545	Yes	*	0.017
						Gpr37L1+/- vs. Gpr37L1 -/-	0.2453	0.03600 to 0.4545	Yes	*	0.017041
																								42
						42 d																		Gpr37L1 +/+ vs. Gpr37L1+/-	0.3247	0.1073 to 0.5421	Yes	**	0.0016
						Gpr37L1 +/+ vs. Gpr37L1+/-	0.3247	0.1073 to 0.5421	Yes	**	0.001556													Gpr37L1 +/+ vs. Gpr37L1 -/-	0.7007	0.4724 to 0.9290	Yes	****	<0.0001
						Gpr37L1 +/+ vs. Gpr37L1 -/-	0.7007	0.4724 to 0.9290	Yes	****	<0.000001													Gpr37L1+/- vs. Gpr37L1 -/-	0.376	0.1667 to 0.5853	Yes	***	0.0001
						Gpr37L1+/- vs. Gpr37L1 -/-	0.376	0.1667 to 0.5853	Yes	***	0.000108
																								Test details	Predicted (LS) mean 1	Predicted (LS) mean 2	Predicted (LS) mean diff.	SE of diff.	N1	N2	q	DF
						Test details	Predicted (LS) mean 1	Predicted (LS) mean 2	Predicted (LS) mean diff.	SE of diff.	N1	N2	q	DF
																								BL
						BL																		Gpr37L1 +/+ vs. Gpr37L1+/-	0.7643	0.703	0.06129	0.09186	7	10	0.9435	154
						Gpr37L1 +/+ vs. Gpr37L1+/-	0.7643	0.703	0.06129	0.09186	7	10	0.9435	154										Gpr37L1 +/+ vs. Gpr37L1 -/-	0.7643	0.71	0.05429	0.09647	7	8	0.7958	154
						Gpr37L1 +/+ vs. Gpr37L1 -/-	0.7643	0.71	0.05429	0.09647	7	8	0.7958	154										Gpr37L1+/- vs. Gpr37L1 -/-	0.703	0.71	-0.007	0.08842	10	8	0.112	154
						Gpr37L1+/- vs. Gpr37L1 -/-	0.703	0.71	-0.007	0.08842	10	8	0.112	154
																								7
						7 d																		Gpr37L1 +/+ vs. Gpr37L1+/-	0.1329	0.115	0.01786	0.09186	7	10	0.2749	154
						Gpr37L1 +/+ vs. Gpr37L1+/-	0.1329	0.115	0.01786	0.09186	7	10	0.2749	154										Gpr37L1 +/+ vs. Gpr37L1 -/-	0.1329	0.0675	0.06536	0.09647	7	8	0.9581	154
						Gpr37L1 +/+ vs. Gpr37L1 -/-	0.1329	0.0675	0.06536	0.09647	7	8	0.9581	154										Gpr37L1+/- vs. Gpr37L1 -/-	0.115	0.0675	0.0475	0.08842	10	8	0.7597	154
						Gpr37L1+/- vs. Gpr37L1 -/-	0.115	0.0675	0.0475	0.08842	10	8	0.7597	154
																								14
						14 d																		Gpr37L1 +/+ vs. Gpr37L1+/-	0.1086	0.083	0.02557	0.09186	7	10	0.3937	154
						Gpr37L1 +/+ vs. Gpr37L1+/-	0.1086	0.083	0.02557	0.09186	7	10	0.3937	154										Gpr37L1 +/+ vs. Gpr37L1 -/-	0.1086	0.09375	0.01482	0.09647	7	8	0.2173	154
						Gpr37L1 +/+ vs. Gpr37L1 -/-	0.1086	0.09375	0.01482	0.09647	7	8	0.2173	154										Gpr37L1+/- vs. Gpr37L1 -/-	0.083	0.09375	-0.01075	0.08842	10	8	0.1719	154
						Gpr37L1+/- vs. Gpr37L1 -/-	0.083	0.09375	-0.01075	0.08842	10	8	0.1719	154
																								21
						21 d																		Gpr37L1 +/+ vs. Gpr37L1+/-	0.1043	0.13	-0.02571	0.09186	7	10	0.3959	154
						Gpr37L1 +/+ vs. Gpr37L1+/-	0.1043	0.13	-0.02571	0.09186	7	10	0.3959	154										Gpr37L1 +/+ vs. Gpr37L1 -/-	0.1043	0.0375	0.06679	0.09647	7	8	0.979	154
						Gpr37L1 +/+ vs. Gpr37L1 -/-	0.1043	0.0375	0.06679	0.09647	7	8	0.979	154										Gpr37L1+/- vs. Gpr37L1 -/-	0.13	0.0375	0.0925	0.08842	10	8	1.479	154
						Gpr37L1+/- vs. Gpr37L1 -/-	0.13	0.0375	0.0925	0.08842	10	8	1.479	154
																								28
						28 d																		Gpr37L1 +/+ vs. Gpr37L1+/-	0.1329	0.13	0.002857	0.09186	7	10	0.04399	154
						Gpr37L1 +/+ vs. Gpr37L1+/-	0.1329	0.13	0.002857	0.09186	7	10	0.04399	154										Gpr37L1 +/+ vs. Gpr37L1 -/-	0.1329	0.06	0.07286	0.09647	7	8	1.068	154
						Gpr37L1 +/+ vs. Gpr37L1 -/-	0.1329	0.06	0.07286	0.09647	7	8	1.068	154										Gpr37L1+/- vs. Gpr37L1 -/-	0.13	0.06	0.07	0.08842	10	8	1.12	154
						Gpr37L1+/- vs. Gpr37L1 -/-	0.13	0.06	0.07	0.08842	10	8	1.12	154
																								35
						35 d																		Gpr37L1 +/+ vs. Gpr37L1+/-	0.5557	0.464	0.09171	0.09186	7	10	1.412	154
						Gpr37L1 +/+ vs. Gpr37L1+/-	0.5557	0.464	0.09171	0.09186	7	10	1.412	154										Gpr37L1 +/+ vs. Gpr37L1 -/-	0.5557	0.2188	0.337	0.09647	7	8	4.94	154
						Gpr37L1 +/+ vs. Gpr37L1 -/-	0.5557	0.2188	0.337	0.09647	7	8	4.94	154										Gpr37L1+/- vs. Gpr37L1 -/-	0.464	0.2188	0.2453	0.08842	10	8	3.923	154
						Gpr37L1+/- vs. Gpr37L1 -/-	0.464	0.2188	0.2453	0.08842	10	8	3.923	154
																								42
						42 d																		Gpr37L1 +/+ vs. Gpr37L1+/-	0.8857	0.561	0.3247	0.09186	7	10	4.999	154
						Gpr37L1 +/+ vs. Gpr37L1+/-	0.8857	0.561	0.3247	0.09186	7	10	4.999	154										Gpr37L1 +/+ vs. Gpr37L1 -/-	0.8857	0.185	0.7007	0.09647	7	8	10.27	154
						Gpr37L1 +/+ vs. Gpr37L1 -/-	0.8857	0.185	0.7007	0.09647	7	8	10.27	154										Gpr37L1+/- vs. Gpr37L1 -/-	0.561	0.185	0.376	0.08842	10	8	6.014	154
						Gpr37L1+/- vs. Gpr37L1 -/-	0.561	0.185	0.376	0.08842	10	8	6.014	154

## Sheet: Figure 3D
GPR37L1
Naive	STZ
0.712914	0.486552
1.00588	0.306426
1.28121	0.462204
Table Analyzed	Data 1
Column B	STZ
vs.	vs.
Column A	Naive
Unpaired t test
P value	0.028515
P value summary	*
Significantly different (P < 0.05)?	Yes
One- or two-tailed P value?	Two-tailed
t, df	t=3.352, df=4
How big is the difference?
Mean of column A	1
Mean of column B	0.4184
Difference between means (B - A) ± SEM	-0.5816 ± 0.1735
95% confidence interval	-1.063 to -0.09987
R squared (eta squared)	0.7375
F test to compare variances
F, DFn, Dfd	8.456, 2, 2
P value	0.211497
P value summary	ns
Significantly different (P < 0.05)?	No
Data analyzed
Sample size, column A	3
Sample size, column B	3

## Sheet: Figure 3F
	scRNA										siRNA
BL	0.98	0.98	1.3	1.56	1.3	1.56	0.98	0.98	2.23	0.98	0.98	1.3	0.65	1.3	0.98	1.56	1.56	0.98	2.23	1.3
1 d	1.3	0.98	1.56	1.3	0.98	0.98	2.23	2.23	2.23	0.65	0.51	0.98	0.51	1.3	0.23	0.65	0.98	2.23	1.56	0.29
2 d	1.3	0.65	1.3	0.98	1.3	0.98	1.3	0.65	0.98	1.56	0.51	0.98	0.98	0.51	0.51	0.29	0.65	0.65	0.98	0.23
Table Analyzed	Data 1					Compare each cell mean with the other cell mean in that row
Two-way RM ANOVA	Matching: Stacked					Number of families	1
Assume sphericity?	No					Number of comparisons per family	3
Alpha	0.05					Alpha	0.05
Source of Variation	% of total variation	P value	P value summary	Significant?	Geisser-Greenhouse's epsilon	Bonferroni's multiple comparisons test	Mean Diff.	95.00% CI of diff.	Significant?	Summary	Adjusted P Value
Time x Column Factor	5.173	0.128934	ns	No
Time	12.12	0.013562	*	Yes	0.9244	scRNA - siRNA
Column Factor	10.33	0.021722	*	Yes		BL	0.001	-0.4997 to 0.5017	No	ns	>0.999999
Subject	29.46	0.20436	ns	No		1 d	0.52	-0.2027 to 1.243	No	ns	0.221026
						2 d	0.471	0.1292 to 0.8128	Yes	**	0.005678
ANOVA table	SS	DF	MS	F (DFn, DFd)	P value
Time x Column Factor	0.8211	2	0.4106	F (2, 36) = 2.170	P=0.128934
Time	1.924	2	0.9619	F (1.849, 33.28) = 5.083	P=0.013562	Test details	Mean 1	Mean 2	Mean Diff.	SE of diff.	N1	N2	t	DF
Column Factor	1.64	1	1.64	F (1, 18) = 6.314	P=0.021722
Subject	4.676	18	0.2598	F (18, 36) = 1.373	P=0.204360	scRNA - siRNA
Residual	6.812	36	0.1892			BL	1.285	1.284	0.001	0.1897	10	10	0.005273	17.92
						1 d	1.444	0.924	0.52	0.2737	10	10	1.9	17.94
Difference between column means						2 d	1.1	0.629	0.471	0.1294	10	10	3.64	17.86
Mean of scRNA	1.276
Mean of siRNA	0.9457
Difference between means	0.3307
SE of difference	0.1316
95% CI of difference	0.05420 to 0.6071
Data summary
Number of columns (Column Factor)	2
Number of rows (Time)	3
Number of subjects (Subject)	20
Number of missing values	0

## Sheet: Figure 3G
Contra-sc	IPSI-sc	Contra-si	IPSI-si
1.2356	2.40363	1.02471	0.523121
0.904515	1.3335	0.306767	0.259754
1.03902	1.59684	0.917142	0.421972
0.820865	1.16895	1.34277	0.259754
1.32	1.37099	2.16628	0.588542
1.24561	0.546605	1.81424	0.523017
0.635443	0.656624	1.06382	0.423328
0.458244	1.35649	0.922311	0.523598
0.608631	1.43239	0.897076	0.918664
1.0152	1.00789	2.11	0.64874
Table Analyzed	Data 1					Number of families	1
Data sets analyzed	A-D					Number of comparisons per family	6
						Alpha	0.05
ANOVA summary
F	7.001					Tukey's multiple comparisons test	Mean Diff.	95.00% CI of diff.	Significant?	Summary	Adjusted P Value
P value	0.0008					Contra-sc vs. IPSI-sc	-0.3591	-0.8811 to 0.1629	No	ns	0.2663	A-B
P value summary	***					Contra-sc vs. Contra-si	-0.3282	-0.8502 to 0.1938	No	ns	0.3419	A-C
Significant diff. among means (P < 0.05)?	Yes					Contra-sc vs. IPSI-si	0.4193	-0.1027 to 0.9413	No	ns	0.1531	A-D
R squared	0.3684					IPSI-sc vs. Contra-si	0.03088	-0.4911 to 0.5529	No	ns	0.9985	B-C
						IPSI-sc vs. IPSI-si	0.7783	0.2563 to 1.300	Yes	**	0.0016	B-D
Brown-Forsythe test						Contra-si vs. IPSI-si	0.7475	0.2255 to 1.269	Yes	**	0.0025	C-D
F (DFn, DFd)	1.927 (3, 36)
P value	0.1426					Test details	Mean 1	Mean 2	Mean Diff.	SE of diff.	n1	n2	q	DF
P value summary	ns					Contra-sc vs. IPSI-sc	0.9283	1.287	-0.3591	0.1938	10	10	2.62	36
Are SDs significantly different (P < 0.05)?	No					Contra-sc vs. Contra-si	0.9283	1.257	-0.3282	0.1938	10	10	2.395	36
						Contra-sc vs. IPSI-si	0.9283	0.509	0.4193	0.1938	10	10	3.059	36
Bartlett's test						IPSI-sc vs. Contra-si	1.287	1.257	0.03088	0.1938	10	10	0.2253	36
Bartlett's statistic (corrected)	11.89					IPSI-sc vs. IPSI-si	1.287	0.509	0.7783	0.1938	10	10	5.679	36
P value	0.0078					Contra-si vs. IPSI-si	1.257	0.509	0.7475	0.1938	10	10	5.454	36
P value summary	**
Are SDs significantly different (P < 0.05)?	Yes
ANOVA table	SS	DF	MS	F (DFn, DFd)	P value
Treatment (between columns)	3.945	3	1.315	F (3, 36) = 7.001	P=0.0008
Residual (within columns)	6.762	36	0.1878
Total	10.71	39
Data summary
Number of treatments (columns)	4
Number of values (total)	40

[truncated: 53 more sheets: Figure 3I, Figure 3J, Figure 4C, Figure 4E, Figure 5A, Figure 5B, Figure 5C, Figure 5d, Figure 5E, Figure 6C, Figure 6F, Figure 6G, Figure 6I, Figure 6J, Figure 6M, Figure 6N, Figure 7C, Figure 7F, Figure 7H, Figure 7I …]
